# Supplementary material for: The liquid structure of elastin
Source: eLife. 2017 Nov 9;6:e26526. doi: 10.7554/eLife.26526 (PMC5703643; doi:10.7554/eLife.26526)
Supplement: Supplementary file 2. — A larger trajectory file (4 ms_to_5 ms.xtc) corresponding to the final microsecond of the same simulation can be downloaded from the public repository figshare.com (S. Rauscher and R. Pomès, ‘Microsecond-long molecular dynamics trajectory of an aggregate of elastin-like peptides in water.’ DOI: 10.6084/m9.figshare.5532214). [file elife-26526-supp2.zip]

Archive with 9 entries (6 files):
- Supplementary file 2/
- Supplementary file 2/.DS_Store
- __MACOSX/
- __MACOSX/Supplementary file 2/
- __MACOSX/Supplementary file 2/._.DS_Store
- Supplementary file 2/4_9ms_to_5ms.xtc
- __MACOSX/Supplementary file 2/._4_9ms_to_5ms.xtc
- Supplementary file 2/prot_100ns.gro
- __MACOSX/Supplementary file 2/._prot_100ns.gro
