# Supplementary material for: The liquid structure of elastin
Source: eLife. 2017 Nov 9;6:e26526. doi: 10.7554/eLife.26526 (PMC5703643; doi:10.7554/eLife.26526)
Supplement: Supplementary file 2. — A larger trajectory file (4 ms_to_5 ms.xtc) corresponding to the final microsecond of the same simulation can be downloaded from the public repository figshare.com (S. Rauscher and R. Pomès, ‘Microsecond-long molecular dynamics trajectory of an aggregate of elastin-like peptides in water.’ DOI: 10.6084/m9.figshare.5532214). [file elife-26526-supp2.zip › Supplementary file 2/prot_100ns.gro]

Generated by trjconv : Protein in water t=   0.00000
12933
    1GLY      N    1   8.827   7.815   7.338
    1GLY    HT1    2   8.798   7.726   7.372
    1GLY    HT2    3   8.817   7.911   7.363
    1GLY     CA    4   8.906   7.801   7.216
    1GLY    HA1    5   8.913   7.700   7.194
    1GLY    HA2    6   8.860   7.856   7.141
    1GLY      C    7   9.044   7.854   7.234
    1GLY      O    8   9.138   7.775   7.243
    2VAL      N    9   9.058   7.988   7.236
    2VAL     HN   10   8.980   8.049   7.245
    2VAL     CA   11   9.186   8.050   7.225
    2VAL     HA   12   9.243   7.982   7.163
    2VAL     CB   13   9.177   8.178   7.147
    2VAL     HB   14   9.135   8.260   7.210
    2VAL   MCG1   15   9.343   8.197   7.129
    2VAL   MCG2   16   9.304   8.235   7.053
    2VAL    CG1   17   9.316   8.214   7.093
    2VAL   HG11   18   9.395   8.181   7.165
    2VAL   HG12   19   9.333   8.165   6.996
    2VAL   HG13   20   9.325   8.324   7.080
    2VAL   MCG1   21   9.054   8.158   7.035
    2VAL   MCG2   22   9.133   8.162   6.986
    2VAL    CG2   23   9.097   8.161   7.017
    2VAL   HG21   24   8.989   8.152   7.039
    2VAL   HG22   25   9.113   8.249   6.951
    2VAL   HG23   26   9.131   8.069   6.964
    2VAL      C   27   9.267   8.066   7.349
    2VAL      O   28   9.224   8.144   7.434
    3PRO      N   29   9.382   8.007   7.364
    3PRO     CD   30   9.445   7.920   7.266
    3PRO    HD1   31   9.374   7.832   7.239
    3PRO    HD2   32   9.468   7.979   7.168
    3PRO     CA   33   9.461   8.032   7.481
    3PRO     HA   34   9.396   8.034   7.567
    3PRO     CB   35   9.561   7.917   7.482
    3PRO    HB1   36   9.662   7.950   7.523
    3PRO    HB2   37   9.525   7.832   7.549
    3PRO     CG   38   9.573   7.872   7.336
    3PRO    HG1   39   9.583   7.759   7.329
    3PRO    HG2   40   9.665   7.917   7.287
    3PRO      C   41   9.533   8.162   7.472
    3PRO      O   42   9.564   8.228   7.571
    4GLY      N   43   9.571   8.216   7.355
    4GLY     HN   44   9.563   8.165   7.270
    4GLY     CA   45   9.625   8.348   7.338
    4GLY    HA1   46   9.683   8.363   7.419
    4GLY    HA2   47   9.671   8.346   7.249
    4GLY      C   48   9.525   8.458   7.334
    4GLY      O   49   9.403   8.452   7.347
    5VAL      N   50   9.574   8.579   7.301
    5VAL     HN   51   9.672   8.594   7.291
    5VAL     CA   52   9.495   8.696   7.278
    5VAL     HA   53   9.395   8.662   7.255
    5VAL     CB   54   9.489   8.797   7.389
    5VAL     HB   55   9.593   8.832   7.407
    5VAL   MCG1   56   9.430   8.939   7.322
    5VAL   MCG2   57   9.370   8.916   7.390
    5VAL    CG1   58   9.404   8.921   7.358
    5VAL   HG11   59   9.450   8.978   7.274
    5VAL   HG12   60   9.301   8.891   7.329
    5VAL   HG13   61   9.399   8.987   7.447
    5VAL   MCG1   62   9.422   8.777   7.542
    5VAL   MCG2   63   9.447   8.692   7.513
    5VAL    CG2   64   9.437   8.737   7.521
    5VAL   HG21   65   9.396   8.818   7.586
    5VAL   HG22   66   9.357   8.664   7.501
    5VAL   HG23   67   9.520   8.686   7.575
    5VAL      C   68   9.548   8.768   7.158
    5VAL      O   69   9.668   8.797   7.154
    6GLY      N   70   9.458   8.799   7.063
    6GLY     HN   71   9.366   8.761   7.065
    6GLY     CA   72   9.485   8.887   6.954
    6GLY    HA1   73   9.393   8.923   6.922
    6GLY    HA2   74   9.552   8.958   6.990
    6GLY      C   75   9.549   8.816   6.840
    6GLY      O   76   9.570   8.873   6.733
    7VAL      N   77   9.580   8.687   6.862
    7VAL     HN   78   9.556   8.645   6.950
    7VAL     CA   79   9.645   8.596   6.774
    7VAL     HA   80   9.746   8.634   6.766
    7VAL     CB   81   9.656   8.463   6.843
    7VAL     HB   82   9.697   8.390   6.770
    7VAL   MCG1   83   9.741   8.515   6.979
    7VAL   MCG2   84   9.784   8.438   6.949
    7VAL    CG1   85   9.757   8.476   6.958
    7VAL   HG11   86   9.734   8.565   7.020
    7VAL   HG12   87   9.753   8.386   7.023
    7VAL   HG13   88   9.860   8.486   6.917
    7VAL   MCG1   89   9.503   8.449   6.913
    7VAL   MCG2   90   9.514   8.374   6.858
    7VAL    CG2   91   9.516   8.414   6.883
    7VAL   HG21   92   9.469   8.485   6.955
    7VAL   HG22   93   9.451   8.406   6.793
    7VAL   HG23   94   9.523   8.314   6.932
    7VAL      C   95   9.594   8.592   6.634
    7VAL      O   96   9.472   8.600   6.629
    8PRO      N   97   9.667   8.579   6.527
    8PRO     CD   98   9.812   8.564   6.524
    8PRO    HD1   99   9.864   8.656   6.574
    8PRO    HD2  100   9.845   8.468   6.583
    8PRO     CA  101   9.606   8.581   6.397
    8PRO     HA  102   9.523   8.650   6.400
    8PRO     CB  103   9.723   8.631   6.313
    8PRO    HB1  104   9.709   8.608   6.200
    8PRO    HB2  105   9.737   8.746   6.321
    8PRO     CG  106   9.842   8.554   6.373
    8PRO    HG1  107   9.945   8.601   6.345
    8PRO    HG2  108   9.847   8.444   6.336
    8PRO      C  109   9.556   8.449   6.349
    8PRO      O  110   9.603   8.340   6.381
    9GLY      N  111   9.446   8.457   6.272
    9GLY     HN  112   9.398   8.544   6.261
    9GLY     CA  113   9.386   8.349   6.200
    9GLY    HA1  114   9.329   8.393   6.133
    9GLY    HA2  115   9.462   8.296   6.168
    9GLY      C  116   9.298   8.255   6.275
    9GLY      O  117   9.257   8.151   6.224
   10VAL      N  118   9.269   8.280   6.404
   10VAL     HN  119   9.311   8.355   6.454
   10VAL     CA  120   9.176   8.202   6.480
   10VAL     HA  121   9.099   8.167   6.413
   10VAL     CB  122   9.245   8.088   6.550
   10VAL     HB  123   9.299   8.035   6.469
   10VAL   MCG1  124   9.373   8.079   6.658
   10VAL   MCG2  125   9.345   8.168   6.658
   10VAL    CG1  126   9.354   8.122   6.653
   10VAL   HG11  127   9.412   8.031   6.678
   10VAL   HG12  128   9.423   8.198   6.612
   10VAL   HG13  129   9.307   8.162   6.746
   10VAL   MCG1  130   9.125   8.008   6.637
   10VAL   MCG2  131   9.147   7.952   6.565
   10VAL    CG2  132   9.141   7.985   6.599
   10VAL   HG21  133   9.091   8.022   6.691
   10VAL   HG22  134   9.064   7.968   6.520
   10VAL   HG23  135   9.191   7.889   6.621
   10VAL      C  136   9.116   8.288   6.586
   10VAL      O  137   9.184   8.377   6.637
   11GLY      N  138   8.989   8.279   6.629
   11GLY     HN  139   8.930   8.209   6.590
   11GLY     CA  140   8.920   8.357   6.727
   11GLY    HA1  141   8.828   8.311   6.742
   11GLY    HA2  142   8.983   8.363   6.810
   11GLY      C  143   8.894   8.496   6.679
   11GLY      O  144   8.882   8.588   6.759
   12VAL      N  145   8.886   8.514   6.546
   12VAL     HN  146   8.883   8.437   6.482
   12VAL     CA  147   8.881   8.644   6.487
   12VAL     HA  148   8.924   8.712   6.559
   12VAL     CB  149   8.959   8.653   6.359
   12VAL     HB  150   8.907   8.595   6.280
   12VAL   MCG1  151   9.004   8.796   6.283
   12VAL   MCG2  152   8.938   8.819   6.346
   12VAL    CG1  153   8.970   8.800   6.317
   12VAL   HG11  154   9.046   8.811   6.236
   12VAL   HG12  155   8.873   8.837   6.279
   12VAL   HG13  156   9.001   8.863   6.403
   12VAL   MCG1  157   9.120   8.634   6.404
   12VAL   MCG2  158   9.106   8.574   6.334
   12VAL    CG2  159   9.105   8.606   6.369
   12VAL   HG21  160   9.158   8.662   6.449
   12VAL   HG22  161   9.110   8.498   6.391
   12VAL   HG23  162   9.158   8.625   6.272
   12VAL      C  163   8.737   8.680   6.471
   12VAL      O  164   8.664   8.595   6.421
   13PRO      N  165   8.679   8.788   6.514
   13PRO     CD  166   8.734   8.875   6.617
   13PRO    HD1  167   8.765   8.813   6.710
   13PRO    HD2  168   8.828   8.930   6.577
   13PRO     CA  169   8.551   8.833   6.469
   13PRO     HA  170   8.480   8.767   6.517
   13PRO     CB  171   8.531   8.974   6.524
   13PRO    HB1  172   8.563   9.056   6.448
   13PRO    HB2  173   8.420   8.996   6.550
   13PRO     CG  174   8.620   8.974   6.650
   13PRO    HG1  175   8.562   8.941   6.742
   13PRO    HG2  176   8.661   9.078   6.672
   13PRO      C  177   8.518   8.826   6.324
   13PRO      O  178   8.610   8.849   6.245
   14GLY      N  179   8.393   8.793   6.287
   14GLY     HN  180   8.324   8.764   6.353
   14GLY     CA  181   8.351   8.797   6.151
   14GLY    HA1  182   8.252   8.793   6.155
   14GLY    HA2  183   8.392   8.879   6.114
   14GLY      C  184   8.394   8.684   6.063
   14GLY      O  185   8.375   8.687   5.941
   15VAL      N  186   8.445   8.573   6.117
   15VAL     HN  187   8.463   8.568   6.215
   15VAL     CA  188   8.479   8.453   6.046
   15VAL     HA  189   8.541   8.486   5.964
   15VAL     CB  190   8.560   8.359   6.130
   15VAL     HB  191   8.511   8.349   6.229
   15VAL   MCG1  192   8.526   8.207   6.066
   15VAL   MCG2  193   8.619   8.216   6.064
   15VAL    CG1  194   8.572   8.219   6.068
   15VAL   HG11  195   8.471   8.174   6.055
   15VAL   HG12  196   8.622   8.225   5.969
   15VAL   HG13  197   8.632   8.153   6.134
   15VAL   MCG1  198   8.716   8.390   6.186
   15VAL   MCG2  199   8.700   8.451   6.117
   15VAL    CG2  200   8.701   8.418   6.150
   15VAL   HG21  201   8.753   8.364   6.232
   15VAL   HG22  202   8.760   8.407   6.057
   15VAL   HG23  203   8.694   8.525   6.177
   15VAL      C  204   8.359   8.389   5.987
   15VAL      O  205   8.271   8.345   6.061
   16GLY      N  206   8.347   8.396   5.853
   16GLY     HN  207   8.411   8.450   5.799
   16GLY     CA  208   8.247   8.331   5.775
   16GLY    HA1  209   8.288   8.319   5.690
   16GLY    HA2  210   8.225   8.254   5.826
   16GLY      C  211   8.117   8.399   5.746
   16GLY      O  212   8.036   8.341   5.673
   17VAL      N  213   8.101   8.526   5.785
   17VAL     HN  214   8.173   8.572   5.837
   17VAL     CA  215   7.987   8.609   5.760
   17VAL     HA  216   7.912   8.548   5.711
   17VAL     CB  217   7.932   8.670   5.886
   17VAL     HB  218   7.845   8.732   5.854
   17VAL   MCG1  219   7.916   8.541   5.992
   17VAL   MCG2  220   7.829   8.566   5.967
   17VAL    CG1  221   7.875   8.559   5.975
   17VAL   HG11  222   7.958   8.504   6.025
   17VAL   HG12  223   7.809   8.603   6.053
   17VAL   HG13  224   7.816   8.487   5.914
   17VAL   MCG1  225   8.069   8.743   5.950
   17VAL   MCG2  226   7.998   8.800   5.969
   17VAL    CG2  227   8.029   8.767   5.956
   17VAL   HG21  228   8.132   8.727   5.952
   17VAL   HG22  229   8.027   8.866   5.906
   17VAL   HG23  230   7.999   8.780   6.062
   17VAL      C  231   8.035   8.713   5.665
   17VAL      O  232   8.156   8.735   5.660
   18PRO      N  233   7.954   8.766   5.578
   18PRO     CD  234   7.829   8.700   5.543
   18PRO    HD1  235   7.850   8.590   5.516
   18PRO    HD2  236   7.757   8.703   5.633
   18PRO     CA  237   7.986   8.872   5.487
   18PRO     HA  238   8.048   8.830   5.409
   18PRO     CB  239   7.848   8.911   5.436
   18PRO    HB1  240   7.795   8.982   5.508
   18PRO    HB2  241   7.854   8.965   5.336
   18PRO     CG  242   7.772   8.778   5.423
   18PRO    HG1  243   7.792   8.724   5.321
   18PRO    HG2  244   7.656   8.791   5.429
   18PRO      C  245   8.057   8.993   5.539
   18PRO      O  246   8.036   9.041   5.651
   19GLY      N  247   8.137   9.048   5.447
   19GLY     HN  248   8.148   9.007   5.356
   19GLY     CA  249   8.213   9.167   5.468
   19GLY    HA1  250   8.266   9.151   5.553
   19GLY    HA2  251   8.266   9.181   5.383
   19GLY      C  252   8.132   9.290   5.489
   19GLY      O  253   8.010   9.296   5.471
   20VAL      N  254   8.196   9.402   5.528
   20VAL     HN  255   8.295   9.404   5.542
   20VAL     CA  256   8.127   9.525   5.552
   20VAL     HA  257   8.026   9.498   5.578
   20VAL     CB  258   8.186   9.607   5.662
   20VAL     HB  259   8.124   9.697   5.680
   20VAL   MCG1  260   8.207   9.549   5.819
   20VAL   MCG2  261   8.167   9.479   5.770
   20VAL    CG1  262   8.187   9.519   5.788
   20VAL   HG11  263   8.231   9.574   5.874
   20VAL   HG12  264   8.083   9.489   5.815
   20VAL   HG13  265   8.247   9.427   5.770
   20VAL   MCG1  266   8.340   9.676   5.662
   20VAL   MCG2  267   8.332   9.628   5.581
   20VAL    CG2  268   8.329   9.650   5.623
   20VAL   HG21  269   8.373   9.713   5.703
   20VAL   HG22  270   8.393   9.560   5.609
   20VAL   HG23  271   8.327   9.708   5.529
   20VAL      C  272   8.121   9.607   5.427
   20VAL      O  273   8.200   9.587   5.335
   21GLY      N  274   8.024   9.697   5.405
   21GLY     HN  275   7.961   9.719   5.479
   21GLY     CA  276   7.993   9.772   5.287
   21GLY    HA1  277   7.930   9.843   5.317
   21GLY    HA2  278   8.081   9.802   5.252
   21GLY      C  279   7.925   9.698   5.177
   21GLY      O  280   7.903   9.578   5.195
   22VAL      N  281   7.891   9.763   5.065
   22VAL     HN  282   7.922   9.856   5.048
   22VAL     CA  283   7.809   9.709   4.961
   22VAL     HA  284   7.736   9.649   5.013
   22VAL     CB  285   7.733   9.817   4.890
   22VAL     HB  286   7.642   9.771   4.847
   22VAL   MCG1  287   7.657   9.948   4.962
   22VAL   MCG2  288   7.714   9.912   5.027
   22VAL    CG1  289   7.688   9.925   4.990
   22VAL   HG11  290   7.613   9.992   4.942
   22VAL   HG12  291   7.642   9.877   5.079
   22VAL   HG13  292   7.775   9.986   5.022
   22VAL   MCG1  293   7.804   9.857   4.743
   22VAL   MCG2  294   7.816   9.931   4.799
   22VAL    CG2  295   7.806   9.890   4.777
   22VAL   HG21  296   7.811   9.826   4.686
   22VAL   HG22  297   7.753   9.984   4.751
   22VAL   HG23  298   7.910   9.916   4.808
   22VAL      C  299   7.884   9.613   4.875
   22VAL      O  300   7.990   9.654   4.827
   23PRO      N  301   7.850   9.490   4.847
   23PRO     CD  302   7.738   9.425   4.915
   23PRO    HD1  303   7.747   9.439   5.031
   23PRO    HD2  304   7.637   9.472   4.881
   23PRO     CA  305   7.928   9.402   4.766
   23PRO     HA  306   8.020   9.383   4.820
   23PRO     CB  307   7.845   9.275   4.750
   23PRO    HB1  308   7.786   9.274   4.651
   23PRO    HB2  309   7.911   9.180   4.748
   23PRO     CG  310   7.752   9.278   4.872
   23PRO    HG1  311   7.795   9.216   4.956
   23PRO    HG2  312   7.651   9.235   4.846
   23PRO      C  313   7.967   9.453   4.632
   23PRO      O  314   7.883   9.480   4.546
   24GLY      N  315   8.099   9.467   4.610
   24GLY     HN  316   8.167   9.431   4.674
   24GLY     CA  317   8.152   9.534   4.495
   24GLY    HA1  318   8.201   9.461   4.438
   24GLY    HA2  319   8.071   9.581   4.448
   24GLY      C  320   8.251   9.638   4.534
   24GLY      O  321   8.366   9.639   4.491
   25VAL      N  322   8.195   9.736   4.607
   25VAL     HN  323   8.099   9.735   4.635
   25VAL     CA  324   8.272   9.849   4.649
   25VAL     HA  325   8.353   9.857   4.578
   25VAL     CB  326   8.199   9.980   4.651
   25VAL     HB  327   8.119   9.977   4.728
   25VAL   MCG1  328   8.331  10.084   4.650
   25VAL   MCG2  329   8.274  10.115   4.717
   25VAL    CG1  330   8.298  10.094   4.682
   25VAL   HG11  331   8.386  10.087   4.615
   25VAL   HG12  332   8.248  10.192   4.667
   25VAL   HG13  333   8.332  10.087   4.787
   25VAL   MCG1  334   8.111  10.035   4.518
   25VAL   MCG2  335   8.153   9.956   4.491
   25VAL    CG2  336   8.135   9.995   4.512
   25VAL   HG21  337   8.073  10.086   4.508
   25VAL   HG22  338   8.214  10.002   4.434
   25VAL   HG23  339   8.071   9.907   4.489
   25VAL      C  340   8.333   9.813   4.780
   25VAL      O  341   8.452   9.830   4.806
   26GLY      N  342   8.251   9.751   4.866
   26GLY     HN  343   8.154   9.739   4.844
   26GLY     CA  344   8.288   9.696   4.993
   26GLY    HA1  345   8.322   9.773   5.044
   26GLY    HA2  346   8.206   9.653   5.026
   26GLY      C  347   8.394   9.592   4.995
   26GLY      O  348   8.433   9.533   4.894
   27VAL      N  349   8.449   9.553   5.111
   27VAL     HN  350   8.416   9.587   5.199
   27VAL     CA  351   8.558   9.460   5.120
   27VAL     HA  352   8.608   9.459   5.024
   27VAL     CB  353   8.652   9.503   5.228
   27VAL     HB  354   8.597   9.521   5.323
   27VAL   MCG1  355   8.747   9.373   5.277
   27VAL   MCG2  356   8.804   9.431   5.231
   27VAL    CG1  357   8.770   9.407   5.253
   27VAL   HG11  358   8.735   9.318   5.310
   27VAL   HG12  359   8.812   9.373   5.156
   27VAL   HG13  360   8.849   9.458   5.311
   27VAL   MCG1  361   8.735   9.648   5.210
   27VAL   MCG2  362   8.685   9.637   5.132
   27VAL    CG2  363   8.707   9.636   5.174
   27VAL   HG21  364   8.777   9.681   5.247
   27VAL   HG22  365   8.762   9.618   5.079
   27VAL   HG23  366   8.624   9.707   5.155
   27VAL      C  367   8.498   9.326   5.145
   27VAL      O  368   8.406   9.317   5.226
   28PRO      N  369   8.544   9.218   5.088
   28PRO     CD  370   8.629   9.219   4.970
   28PRO    HD1  371   8.602   9.309   4.901
   28PRO    HD2  372   8.741   9.230   5.001
   28PRO     CA  373   8.490   9.089   5.118
   28PRO     HA  374   8.383   9.094   5.103
   28PRO     CB  375   8.559   8.994   5.021
   28PRO    HB1  376   8.650   8.943   5.069
   28PRO    HB2  377   8.489   8.910   4.987
   28PRO     CG  378   8.600   9.084   4.903
   28PRO    HG1  379   8.516   9.092   4.824
   28PRO    HG2  380   8.692   9.043   4.848
   28PRO      C  381   8.513   9.043   5.258
   28PRO      O  382   8.598   9.097   5.328
   29GLY      N  383   8.433   8.941   5.294
   29GLY     HN  384   8.362   8.910   5.231
   29GLY     CA  385   8.434   8.866   5.416
   29GLY    HA1  386   8.425   8.935   5.492
   29GLY    HA2  387   8.359   8.796   5.408
   29GLY      C  388   8.562   8.792   5.437
   29GLY      O  389   8.649   8.782   5.351
   30VAL      N  390   8.580   8.737   5.559
   30VAL     HN  391   8.514   8.747   5.633
   30VAL     CA  392   8.697   8.661   5.588
   30VAL     HA  393   8.750   8.645   5.495
   30VAL     CB  394   8.787   8.727   5.688
   30VAL     HB  395   8.880   8.667   5.696
   30VAL   MCG1  396   8.853   8.881   5.681
   30VAL   MCG2  397   8.801   8.871   5.604
   30VAL    CG1  398   8.825   8.869   5.645
   30VAL   HG11  399   8.893   8.915   5.720
   30VAL   HG12  400   8.877   8.866   5.547
   30VAL   HG13  401   8.734   8.932   5.635
   30VAL   MCG1  402   8.749   8.777   5.844
   30VAL   MCG2  403   8.697   8.701   5.828
   30VAL    CG2  404   8.726   8.738   5.829
   30VAL   HG21  405   8.769   8.826   5.882
   30VAL   HG22  406   8.616   8.751   5.822
   30VAL   HG23  407   8.748   8.647   5.888
   30VAL      C  408   8.651   8.529   5.641
   30VAL      O  409   8.544   8.524   5.701
   31GLY      N  410   8.718   8.415   5.616
   31GLY     HN  411   8.803   8.413   5.564
   31GLY     CA  412   8.670   8.289   5.663
   31GLY    HA1  413   8.752   8.224   5.666
   31GLY    HA2  414   8.623   8.307   5.755
   31GLY      C  415   8.569   8.232   5.569
   31GLY      O  416   8.502   8.138   5.611
   32VAL      N  417   8.539   8.292   5.452
   32VAL     HN  418   8.595   8.367   5.417
   32VAL     CA  419   8.429   8.256   5.368
   32VAL     HA  420   8.354   8.208   5.430
   32VAL     CB  421   8.374   8.380   5.304
   32VAL     HB  422   8.304   8.346   5.225
   32VAL   MCG1  423   8.253   8.446   5.400
   32VAL   MCG2  424   8.324   8.507   5.403
   32VAL    CG1  425   8.293   8.472   5.397
   32VAL   HG11  426   8.193   8.427   5.417
   32VAL   HG12  427   8.346   8.485   5.493
   32VAL   HG13  428   8.278   8.571   5.349
   32VAL   MCG1  429   8.505   8.480   5.270
   32VAL   MCG2  430   8.466   8.461   5.188
   32VAL    CG2  431   8.480   8.466   5.233
   32VAL   HG21  432   8.551   8.509   5.307
   32VAL   HG22  433   8.537   8.404   5.161
   32VAL   HG23  434   8.431   8.549   5.178
   32VAL      C  435   8.470   8.164   5.259
   32VAL      O  436   8.591   8.144   5.253
   33PRO      N  437   8.391   8.107   5.173
   33PRO     CD  438   8.248   8.084   5.191
   33PRO    HD1  439   8.229   8.030   5.292
   33PRO    HD2  440   8.192   8.186   5.193
   33PRO     CA  441   8.442   8.058   5.048
   33PRO     HA  442   8.538   8.012   5.067
   33PRO     CB  443   8.337   7.960   4.998
   33PRO    HB1  444   8.324   7.967   4.885
   33PRO    HB2  445   8.367   7.853   5.021
   33PRO     CG  446   8.207   7.998   5.071
   33PRO    HG1  447   8.152   7.906   5.105
   33PRO    HG2  448   8.138   8.055   5.002
   33PRO      C  449   8.463   8.176   4.959
   33PRO      O  450   8.400   8.281   4.969
   34GLY      N  451   8.551   8.160   4.858
   34GLY     HN  452   8.592   8.070   4.843
   34GLY     CA  453   8.598   8.257   4.764
   34GLY    HA1  454   8.610   8.345   4.817
   34GLY    HA2  455   8.683   8.217   4.722
   34GLY      C  456   8.500   8.282   4.654
   34GLY      O  457   8.482   8.393   4.604
   35VAL      N  458   8.425   8.180   4.609
   35VAL     HN  459   8.447   8.085   4.632
   35VAL     CA  460   8.310   8.196   4.526
   35VAL     HA  461   8.324   8.289   4.472
   35VAL     CB  462   8.297   8.084   4.428
   35VAL     HB  463   8.284   7.987   4.481
   35VAL   MCG1  464   8.188   8.072   4.300
   35VAL   MCG2  465   8.163   8.147   4.350
   35VAL    CG1  466   8.181   8.108   4.330
   35VAL   HG11  467   8.181   8.031   4.250
   35VAL   HG12  468   8.084   8.105   4.384
   35VAL   HG13  469   8.192   8.208   4.282
   35VAL   MCG1  470   8.431   8.130   4.337
   35VAL   MCG2  471   8.440   8.038   4.351
   35VAL    CG2  472   8.429   8.084   4.348
   35VAL   HG21  473   8.452   8.187   4.313
   35VAL   HG22  474   8.512   8.049   4.412
   35VAL   HG23  475   8.420   8.017   4.260
   35VAL      C  476   8.186   8.210   4.613
   35VAL    OT1  477   8.117   8.309   4.631
   35VAL    OT2  478   8.144   8.093   4.677
   35VAL    HT2  479   8.072   8.105   4.740
    1GLY      N  480   2.200  11.704  -9.906
    1GLY    HT1  481   2.167  11.787  -9.860
    1GLY    HT2  482   2.230  11.612  -9.881
    1GLY     CA  483   2.207  11.724 -10.050
    1GLY    HA1  484   2.174  11.823 -10.073
    1GLY    HA2  485   2.307  11.705 -10.083
    1GLY      C  486   2.115  11.626 -10.115
    1GLY      O  487   1.992  11.632 -10.113
    2VAL      N  488   2.166  11.527 -10.191
    2VAL     HN  489   2.264  11.509 -10.189
    2VAL     CA  490   2.096  11.439 -10.280
    2VAL     HA  491   1.991  11.460 -10.272
    2VAL     CB  492   2.145  11.453 -10.421
    2VAL     HB  493   2.252  11.424 -10.426
    2VAL   MCG1  494   2.077  11.390 -10.561
    2VAL   MCG2  495   2.042  11.339 -10.490
    2VAL    CG1  496   2.064  11.369 -10.521
    2VAL   HG11  497   2.082  11.404 -10.624
    2VAL   HG12  498   2.093  11.262 -10.513
    2VAL   HG13  499   1.955  11.378 -10.498
    2VAL   MCG1  500   2.155  11.621 -10.420
    2VAL   MCG2  501   2.105  11.598 -10.496
    2VAL    CG2  502   2.131  11.602 -10.456
    2VAL   HG21  503   2.183  11.664 -10.380
    2VAL   HG22  504   2.175  11.622 -10.556
    2VAL   HG23  505   2.023  11.631 -10.459
    2VAL      C  506   2.124  11.300 -10.232
    2VAL      O  507   2.237  11.283 -10.186
    3PRO      N  508   2.040  11.201 -10.230
    3PRO     CD  509   2.096  11.067 -10.228
    3PRO    HD1  510   2.170  11.055 -10.315
    3PRO    HD2  511   2.152  11.050 -10.129
    3PRO     CA  512   1.897  11.199 -10.227
    3PRO     HA  513   1.863  11.233 -10.324
    3PRO     CB  514   1.855  11.055 -10.201
    3PRO    HB1  515   1.828  11.038 -10.091
    3PRO    HB2  516   1.763  11.026 -10.262
    3PRO     CG  517   1.977  10.970 -10.242
    3PRO    HG1  518   1.967  10.931 -10.349
    3PRO    HG2  519   1.989  10.878 -10.175
    3PRO      C  520   1.833  11.288 -10.126
    3PRO      O  521   1.877  11.282 -10.011
    4GLY      N  522   1.720  11.352 -10.162
    4GLY     HN  523   1.701  11.368 -10.259
    4GLY     CA  524   1.618  11.402 -10.076
    4GLY    HA1  525   1.660  11.409  -9.981
    4GLY    HA2  526   1.585  11.491 -10.118
    4GLY      C  527   1.502  11.309 -10.068
    4GLY      O  528   1.499  11.207 -10.137
    5VAL      N  529   1.396  11.343  -9.992
    5VAL     HN  530   1.396  11.429  -9.943
    5VAL     CA  531   1.276  11.267  -9.971
    5VAL     HA  532   1.298  11.165  -9.999
    5VAL     CB  533   1.228  11.273  -9.829
    5VAL     HB  534   1.227  11.380  -9.800
    5VAL   MCG1  535   1.062  11.246  -9.826
    5VAL   MCG2  536   1.100  11.184  -9.766
    5VAL    CG1  537   1.088  11.218  -9.798
    5VAL   HG11  538   1.011  11.273  -9.856
    5VAL   HG12  539   1.083  11.110  -9.824
    5VAL   HG13  540   1.066  11.230  -9.689
    5VAL   MCG1  541   1.369  11.222  -9.752
    5VAL   MCG2  542   1.298  11.176  -9.711
    5VAL    CG2  543   1.328  11.203  -9.736
    5VAL   HG21  544   1.432  11.236  -9.759
    5VAL   HG22  545   1.305  11.226  -9.630
    5VAL   HG23  546   1.323  11.092  -9.750
    5VAL      C  547   1.171  11.320 -10.062
    5VAL      O  548   1.133  11.437 -10.055
    6GLY      N  549   1.120  11.233 -10.151
    6GLY     HN  550   1.152  11.139 -10.157
    6GLY     CA  551   1.017  11.267 -10.244
    6GLY    HA1  552   1.001  11.373 -10.237
    6GLY    HA2  553   1.047  11.232 -10.340
    6GLY      C  554   0.892  11.197 -10.204
    6GLY      O  555   0.782  11.245 -10.230
    7VAL      N  556   0.901  11.083 -10.133
    7VAL     HN  557   0.989  11.048 -10.102
    7VAL     CA  558   0.788  11.003 -10.095
    7VAL     HA  559   0.700  11.055 -10.131
    7VAL     CB  560   0.793  10.865 -10.155
    7VAL     HB  561   0.869  10.805 -10.101
    7VAL   MCG1  562   0.665  10.758 -10.166
    7VAL   MCG2  563   0.633  10.831 -10.117
    7VAL    CG1  564   0.656  10.798 -10.142
    7VAL   HG11  565   0.657  10.699 -10.194
    7VAL   HG12  566   0.631  10.782 -10.035
    7VAL   HG13  567   0.577  10.861 -10.188
    7VAL   MCG1  568   0.815  10.927 -10.310
    7VAL   MCG2  569   0.866  10.849 -10.305
    7VAL    CG2  570   0.838  10.887 -10.300
    7VAL   HG21  571   0.792  10.979 -10.341
    7VAL   HG22  572   0.949  10.897 -10.305
    7VAL   HG23  573   0.807  10.801 -10.363
    7VAL      C  574   0.784  11.002  -9.946
    7VAL      O  575   0.881  10.964  -9.880
    8PRO      N  576   0.685  11.041  -9.872
    8PRO     CD  577   0.553  11.071  -9.924
    8PRO    HD1  578   0.560  11.145 -10.015
    8PRO    HD2  579   0.501  10.973  -9.962
    8PRO     CA  580   0.682  11.023  -9.730
    8PRO     HA  581   0.777  11.056  -9.691
    8PRO     CB  582   0.567  11.110  -9.680
    8PRO    HB1  583   0.508  11.058  -9.597
    8PRO    HB2  584   0.604  11.209  -9.637
    8PRO     CG  585   0.479  11.133  -9.805
    8PRO    HG1  586   0.462  11.243  -9.821
    8PRO    HG2  587   0.379  11.085  -9.791
    8PRO      C  588   0.665  10.880  -9.691
    8PRO      O  589   0.603  10.800  -9.761
    9GLY      N  590   0.729  10.833  -9.583
    9GLY     HN  591   0.778  10.895  -9.522
    9GLY     CA  592   0.736  10.696  -9.542
    9GLY    HA1  593   0.735  10.699  -9.443
    9GLY    HA2  594   0.660  10.651  -9.588
    9GLY      C  595   0.859  10.621  -9.581
    9GLY      O  596   0.879  10.503  -9.555
   10VAL      N  597   0.954  10.690  -9.648
   10VAL     HN  598   0.954  10.790  -9.646
   10VAL     CA  599   1.060  10.633  -9.725
   10VAL     HA  600   1.008  10.560  -9.786
   10VAL     CB  601   1.128  10.723  -9.824
   10VAL     HB  602   1.049  10.780  -9.878
   10VAL   MCG1  603   1.196  10.844  -9.730
   10VAL   MCG2  604   1.263  10.816  -9.790
   10VAL    CG1  605   1.225  10.825  -9.763
   10VAL   HG11  606   1.175  10.881  -9.681
   10VAL   HG12  607   1.314  10.773  -9.721
   10VAL   HG13  608   1.259  10.897  -9.841
   10VAL   MCG1  609   1.155  10.595  -9.929
   10VAL   MCG2  610   1.233  10.647  -9.931
   10VAL    CG2  611   1.191  10.626  -9.925
   10VAL   HG21  612   1.120  10.543  -9.948
   10VAL   HG22  613   1.216  10.679 -10.019
   10VAL   HG23  614   1.284  10.582  -9.883
   10VAL      C  615   1.157  10.552  -9.648
   10VAL      O  616   1.238  10.596  -9.567
   11GLY      N  617   1.158  10.419  -9.668
   11GLY     HN  618   1.091  10.375  -9.727
   11GLY     CA  619   1.253  10.330  -9.608
   11GLY    HA1  620   1.245  10.238  -9.659
   11GLY    HA2  621   1.347  10.377  -9.613
   11GLY      C  622   1.219  10.308  -9.464
   11GLY      O  623   1.278  10.220  -9.403
   12VAL      N  624   1.122  10.381  -9.406
   12VAL     HN  625   1.074  10.454  -9.454
   12VAL     CA  626   1.083  10.355  -9.271
   12VAL     HA  627   1.173  10.346  -9.213
   12VAL     CB  628   1.001  10.471  -9.220
   12VAL     HB  629   0.914  10.483  -9.288
   12VAL   MCG1  630   0.988  10.450  -9.054
   12VAL   MCG2  631   0.903  10.475  -9.084
   12VAL    CG1  632   0.948  10.463  -9.076
   12VAL   HG11  633   1.030  10.433  -9.007
   12VAL   HG12  634   0.909  10.562  -9.044
   12VAL   HG13  635   0.866  10.388  -9.069
   12VAL   MCG1  636   1.122  10.586  -9.200
   12VAL   MCG2  637   1.056  10.626  -9.253
   12VAL    CG2  638   1.085  10.600  -9.226
   12VAL   HG21  639   1.179  10.587  -9.169
   12VAL   HG22  640   1.110  10.624  -9.332
   12VAL   HG23  641   1.027  10.684  -9.183
   12VAL      C  642   1.002  10.231  -9.255
   12VAL      O  643   0.913  10.212  -9.338
   13PRO      N  644   1.028  10.137  -9.169
   13PRO     CD  645   1.125  10.147  -9.062
   13PRO    HD1  646   1.230  10.170  -9.105
   13PRO    HD2  647   1.096  10.233  -8.990
   13PRO     CA  648   0.981  10.002  -9.184
   13PRO     HA  649   0.988   9.980  -9.290
   13PRO     CB  650   1.078   9.915  -9.105
   13PRO    HB1  651   1.028   9.818  -9.065
   13PRO    HB2  652   1.168   9.879  -9.169
   13PRO     CG  653   1.121  10.010  -8.992
   13PRO    HG1  654   1.224   9.981  -8.948
   13PRO    HG2  655   1.046  10.009  -8.904
   13PRO      C  656   0.839   9.982  -9.146
   13PRO      O  657   0.774   9.886  -9.186
   14GLY      N  658   0.790  10.067  -9.054
   14GLY     HN  659   0.844  10.145  -9.023
   14GLY     CA  660   0.661  10.058  -8.992
   14GLY    HA1  661   0.664   9.974  -8.942
   14GLY    HA2  662   0.653  10.141  -8.941
   14GLY      C  663   0.541  10.050  -9.080
   14GLY      O  664   0.440   9.991  -9.043
   15VAL      N  665   0.544  10.116  -9.197
   15VAL     HN  666   0.623  10.170  -9.225
   15VAL     CA  667   0.436  10.116  -9.291
   15VAL     HA  668   0.354  10.162  -9.238
   15VAL     CB  669   0.469  10.205  -9.407
   15VAL     HB  670   0.388  10.197  -9.483
   15VAL   MCG1  671   0.429  10.353  -9.339
   15VAL   MCG2  672   0.519  10.360  -9.365
   15VAL    CG1  673   0.474  10.349  -9.355
   15VAL   HG11  674   0.375  10.378  -9.313
   15VAL   HG12  675   0.551  10.359  -9.275
   15VAL   HG13  676   0.499  10.419  -9.437
   15VAL   MCG1  677   0.586  10.149  -9.514
   15VAL   MCG2  678   0.632  10.175  -9.437
   15VAL    CG2  679   0.602  10.164  -9.472
   15VAL   HG21  680   0.584  10.125  -9.575
   15VAL   HG22  681   0.670  10.252  -9.479
   15VAL   HG23  682   0.652  10.085  -9.412
   15VAL      C  683   0.382   9.988  -9.346
   15VAL      O  684   0.260   9.981  -9.362
   16GLY      N  685   0.460   9.883  -9.376
   16GLY     HN  686   0.559   9.888  -9.363
   16GLY     CA  687   0.415   9.757  -9.427
   16GLY    HA1  688   0.347   9.779  -9.500
   16GLY    HA2  689   0.499   9.707  -9.456
   16GLY      C  690   0.346   9.673  -9.326
   16GLY      O  691   0.273   9.582  -9.365
   17VAL      N  692   0.363   9.703  -9.196
   17VAL     HN  693   0.415   9.784  -9.169
   17VAL     CA  694   0.313   9.628  -9.085
   17VAL     HA  695   0.327   9.524  -9.110
   17VAL     CB  696   0.393   9.661  -8.963
   17VAL     HB  697   0.362   9.762  -8.929
   17VAL   MCG1  698   0.378   9.523  -8.868
   17VAL   MCG2  699   0.349   9.594  -8.815
   17VAL    CG1  700   0.365   9.563  -8.847
   17VAL   HG11  701   0.390   9.460  -8.878
   17VAL   HG12  702   0.426   9.591  -8.759
   17VAL   HG13  703   0.257   9.567  -8.819
   17VAL   MCG1  704   0.549   9.625  -9.014
   17VAL   MCG2  705   0.554   9.707  -8.969
   17VAL    CG2  706   0.544   9.666  -8.990
   17VAL   HG21  707   0.576   9.576  -9.047
   17VAL   HG22  708   0.569   9.756  -9.050
   17VAL   HG23  709   0.600   9.669  -8.894
   17VAL      C  710   0.167   9.652  -9.068
   17VAL      O  711   0.128   9.769  -9.071
   18PRO      N  712   0.079   9.558  -9.050
   18PRO     CD  713   0.109   9.415  -9.048
   18PRO    HD1  714   0.163   9.385  -9.146
   18PRO    HD2  715   0.179   9.391  -8.959
   18PRO     CA  716  -0.061   9.586  -9.037
   18PRO     HA  717  -0.085   9.671  -9.099
   18PRO     CB  718  -0.125   9.455  -9.082
   18PRO    HB1  719  -0.229   9.441  -9.036
   18PRO    HB2  720  -0.139   9.452  -9.196
   18PRO     CG  721  -0.028   9.346  -9.034
   18PRO    HG1  722  -0.035   9.250  -9.098
   18PRO    HG2  723  -0.049   9.313  -8.925
   18PRO      C  724  -0.089   9.621  -8.895
   18PRO      O  725  -0.014   9.577  -8.808
   19GLY      N  726  -0.191   9.704  -8.866
   19GLY     HN  727  -0.237   9.754  -8.939
   19GLY     CA  728  -0.246   9.732  -8.737
   19GLY    HA1  729  -0.166   9.750  -8.677
   19GLY    HA2  730  -0.311   9.809  -8.751
   19GLY      C  731  -0.323   9.620  -8.677
   19GLY      O  732  -0.345   9.517  -8.741
   20VAL      N  733  -0.364   9.637  -8.549
   20VAL     HN  734  -0.333   9.716  -8.496
   20VAL     CA  735  -0.451   9.549  -8.477
   20VAL     HA  736  -0.429   9.451  -8.516
   20VAL     CB  737  -0.418   9.546  -8.331
   20VAL     HB  738  -0.493   9.485  -8.276
   20VAL   MCG1  739  -0.254   9.514  -8.343
   20VAL   MCG2  740  -0.292   9.439  -8.302
   20VAL    CG1  741  -0.280   9.480  -8.323
   20VAL   HG11  742  -0.203   9.547  -8.367
   20VAL   HG12  743  -0.253   9.459  -8.217
   20VAL   HG13  744  -0.280   9.384  -8.379
   20VAL   MCG1  745  -0.368   9.702  -8.293
   20VAL   MCG2  746  -0.437   9.681  -8.233
   20VAL    CG2  747  -0.403   9.685  -8.266
   20VAL   HG21  748  -0.323   9.742  -8.317
   20VAL   HG22  749  -0.499   9.741  -8.275
   20VAL   HG23  750  -0.377   9.674  -8.159
   20VAL      C  751  -0.596   9.572  -8.506
   20VAL      O  752  -0.676   9.480  -8.526
   21GLY      N  753  -0.646   9.695  -8.524
   21GLY     HN  754  -0.586   9.774  -8.529
   21GLY     CA  755  -0.785   9.728  -8.538
   21GLY    HA1  756  -0.833   9.647  -8.509
   21GLY    HA2  757  -0.797   9.810  -8.484
   21GLY      C  758  -0.832   9.760  -8.676
   21GLY      O  759  -0.949   9.787  -8.704
   22VAL      N  760  -0.742   9.756  -8.777
   22VAL     HN  761  -0.652   9.716  -8.763
   22VAL     CA  762  -0.763   9.806  -8.909
   22VAL     HA  763  -0.809   9.903  -8.898
   22VAL     CB  764  -0.634   9.821  -8.983
   22VAL     HB  765  -0.656   9.854  -9.087
   22VAL   MCG1  766  -0.578   9.965  -8.916
   22VAL   MCG2  767  -0.509   9.903  -8.906
   22VAL    CG1  768  -0.548   9.929  -8.914
   22VAL   HG11  769  -0.604  10.024  -8.909
   22VAL   HG12  770  -0.521   9.896  -8.812
   22VAL   HG13  771  -0.454   9.945  -8.972
   22VAL   MCG1  772  -0.573   9.670  -9.024
   22VAL   MCG2  773  -0.518   9.703  -8.956
   22VAL    CG2  774  -0.550   9.693  -8.990
   22VAL   HG21  775  -0.590   9.624  -9.067
   22VAL   HG22  776  -0.444   9.717  -9.015
   22VAL   HG23  777  -0.551   9.641  -8.891
   22VAL      C  778  -0.854   9.722  -8.993
   22VAL      O  779  -0.857   9.601  -8.970
   23PRO      N  780  -0.920   9.769  -9.094
   23PRO     CD  781  -0.923   9.911  -9.129
   23PRO    HD1  782  -0.926   9.978  -9.032
   23PRO    HD2  783  -0.827   9.942  -9.190
   23PRO     CA  784  -1.000   9.687  -9.180
   23PRO     HA  785  -1.078   9.642  -9.120
   23PRO     CB  786  -1.054   9.784  -9.284
   23PRO    HB1  787  -0.989   9.785  -9.379
   23PRO    HB2  788  -1.160   9.756  -9.318
   23PRO     CG  789  -1.052   9.920  -9.212
   23PRO    HG1  790  -1.146   9.936  -9.146
   23PRO    HG2  791  -1.050  10.009  -9.286
   23PRO      C  792  -0.924   9.577  -9.246
   23PRO      O  793  -0.816   9.597  -9.302
   24GLY      N  794  -0.983   9.457  -9.235
   24GLY     HN  795  -1.072   9.446  -9.191
   24GLY     CA  796  -0.924   9.337  -9.286
   24GLY    HA1  797  -1.001   9.281  -9.325
   24GLY    HA2  798  -0.851   9.367  -9.352
   24GLY      C  799  -0.858   9.256  -9.179
   24GLY      O  800  -0.864   9.133  -9.174
   25VAL      N  801  -0.805   9.319  -9.073
   25VAL     HN  802  -0.794   9.418  -9.071
   25VAL     CA  803  -0.760   9.251  -8.956
   25VAL     HA  804  -0.746   9.147  -8.981
   25VAL     CB  805  -0.634   9.310  -8.901
   25VAL     HB  806  -0.653   9.406  -8.849
   25VAL   MCG1  807  -0.564   9.172  -8.836
   25VAL   MCG2  808  -0.598   9.220  -8.764
   25VAL    CG1  809  -0.583   9.201  -8.805
   25VAL   HG11  810  -0.533   9.120  -8.862
   25VAL   HG12  811  -0.511   9.245  -8.732
   25VAL   HG13  812  -0.669   9.158  -8.749
   25VAL   MCG1  813  -0.545   9.289  -9.043
   25VAL   MCG2  814  -0.512   9.367  -9.003
   25VAL    CG2  815  -0.534   9.327  -9.017
   25VAL   HG21  816  -0.546   9.244  -9.090
   25VAL   HG22  817  -0.551   9.424  -9.069
   25VAL   HG23  818  -0.430   9.326  -8.978
   25VAL      C  819  -0.867   9.262  -8.852
   25VAL      O  820  -0.910   9.157  -8.807
   26GLY      N  821  -0.910   9.385  -8.818
   26GLY     HN  822  -0.878   9.469  -8.862
   26GLY     CA  823  -1.006   9.399  -8.713
   26GLY    HA1  824  -0.997   9.314  -8.652
   26GLY    HA2  825  -0.987   9.491  -8.666
   26GLY      C  826  -1.144   9.402  -8.769
   26GLY      O  827  -1.232   9.343  -8.707
   27VAL      N  828  -1.170   9.474  -8.880
   27VAL     HN  829  -1.104   9.537  -8.921
   27VAL     CA  830  -1.297   9.462  -8.945
   27VAL     HA  831  -1.370   9.434  -8.870
   27VAL     CB  832  -1.338   9.588  -9.014
   27VAL     HB  833  -1.294   9.592  -9.116
   27VAL   MCG1  834  -1.500   9.612  -9.054
   27VAL   MCG2  835  -1.498   9.541  -8.993
   27VAL    CG1  836  -1.491   9.577  -9.023
   27VAL   HG11  837  -1.531   9.653  -9.093
   27VAL   HG12  838  -1.520   9.476  -9.060
   27VAL   HG13  839  -1.537   9.593  -8.923
   27VAL   MCG1  840  -1.258   9.716  -8.940
   27VAL   MCG2  841  -1.350   9.734  -8.930
   27VAL    CG2  842  -1.306   9.718  -8.939
   27VAL   HG21  843  -1.196   9.731  -8.931
   27VAL   HG22  844  -1.348   9.806  -8.993
   27VAL   HG23  845  -1.349   9.715  -8.837
   27VAL      C  846  -1.291   9.356  -9.050
   27VAL      O  847  -1.217   9.377  -9.145
   28PRO      N  848  -1.348   9.239  -9.052
   28PRO     CD  849  -1.445   9.197  -8.952
   28PRO    HD1  850  -1.391   9.145  -8.862
   28PRO    HD2  851  -1.504   9.289  -8.910
   28PRO     CA  852  -1.344   9.148  -9.163
   28PRO     HA  853  -1.241   9.117  -9.171
   28PRO     CB  854  -1.431   9.031  -9.119
   28PRO    HB1  855  -1.480   8.976  -9.209
   28PRO    HB2  856  -1.371   8.950  -9.061
   28PRO     CG  857  -1.536   9.100  -9.030
   28PRO    HG1  858  -1.594   9.025  -8.960
   28PRO    HG2  859  -1.620   9.155  -9.092
   28PRO      C  860  -1.380   9.205  -9.296
   28PRO      O  861  -1.471   9.287  -9.301
   29GLY      N  862  -1.315   9.152  -9.402
   29GLY     HN  863  -1.232   9.099  -9.389
   29GLY     CA  864  -1.355   9.165  -9.538
   29GLY    HA1  865  -1.350   9.259  -9.554
   29GLY    HA2  866  -1.295   9.108  -9.585
   29GLY      C  867  -1.491   9.124  -9.582
   29GLY      O  868  -1.551   9.029  -9.532
   30VAL      N  869  -1.549   9.192  -9.683
   30VAL     HN  870  -1.501   9.265  -9.731
   30VAL     CA  871  -1.681   9.165  -9.729
   30VAL     HA  872  -1.742   9.159  -9.640
   30VAL     CB  873  -1.734   9.276  -9.815
   30VAL     HB  874  -1.838   9.251  -9.846
   30VAL   MCG1  875  -1.767   9.429  -9.754
   30VAL   MCG2  876  -1.709   9.389  -9.692
   30VAL    CG1  877  -1.738   9.403  -9.727
   30VAL   HG11  878  -1.803   9.479  -9.774
   30VAL   HG12  879  -1.778   9.378  -9.627
   30VAL   HG13  880  -1.636   9.445  -9.717
   30VAL   MCG1  881  -1.607   9.311  -9.919
   30VAL   MCG2  882  -1.681   9.293  -9.973
   30VAL    CG2  883  -1.648   9.301  -9.940
   30VAL   HG21  884  -1.544   9.327  -9.910
   30VAL   HG22  885  -1.646   9.209 -10.003
   30VAL   HG23  886  -1.691   9.384 -10.000
   30VAL      C  887  -1.696   9.034  -9.799
   30VAL      O  888  -1.803   8.976  -9.784
   31GLY      N  889  -1.592   8.981  -9.866
   31GLY     HN  890  -1.503   9.026  -9.868
   31GLY     CA  891  -1.599   8.858  -9.938
   31GLY    HA1  892  -1.693   8.854  -9.975
   31GLY    HA2  893  -1.524   8.862 -10.005
   31GLY      C  894  -1.579   8.735  -9.857
   31GLY      O  895  -1.585   8.627  -9.916
   32VAL      N  896  -1.547   8.747  -9.727
   32VAL     HN  897  -1.553   8.836  -9.683
   32VAL     CA  898  -1.502   8.645  -9.637
   32VAL     HA  899  -1.422   8.595  -9.690
   32VAL     CB  900  -1.444   8.705  -9.513
   32VAL     HB  901  -1.517   8.780  -9.476
   32VAL   MCG1  902  -1.395   8.572  -9.422
   32VAL   MCG2  903  -1.443   8.627  -9.364
   32VAL    CG1  904  -1.420   8.605  -9.399
   32VAL   HG11  905  -1.361   8.518  -9.436
   32VAL   HG12  906  -1.365   8.654  -9.316
   32VAL   HG13  907  -1.517   8.567  -9.360
   32VAL   MCG1  908  -1.339   8.818  -9.580
   32VAL   MCG2  909  -1.285   8.753  -9.539
   32VAL    CG2  910  -1.318   8.782  -9.557
   32VAL   HG21  911  -1.347   8.873  -9.614
   32VAL   HG22  912  -1.259   8.812  -9.469
   32VAL   HG23  913  -1.255   8.717  -9.623
   32VAL      C  914  -1.601   8.538  -9.604
   32VAL      O  915  -1.711   8.575  -9.563
   33PRO      N  916  -1.588   8.410  -9.616
   33PRO     CD  917  -1.472   8.339  -9.669
   33PRO    HD1  918  -1.447   8.382  -9.771
   33PRO    HD2  919  -1.385   8.355  -9.599
   33PRO     CA  920  -1.698   8.320  -9.599
   33PRO     HA  921  -1.788   8.370  -9.630
   33PRO     CB  922  -1.660   8.203  -9.689
   33PRO    HB1  923  -1.711   8.108  -9.656
   33PRO    HB2  924  -1.692   8.222  -9.796
   33PRO     CG  925  -1.507   8.190  -9.679
   33PRO    HG1  926  -1.458   8.136  -9.772
   33PRO    HG2  927  -1.471   8.126  -9.586
   33PRO      C  928  -1.712   8.284  -9.455
   33PRO      O  929  -1.612   8.280  -9.383
   34GLY      N  930  -1.835   8.278  -9.401
   34GLY     HN  931  -1.914   8.297  -9.458
   34GLY     CA  932  -1.872   8.247  -9.266
   34GLY    HA1  933  -1.957   8.184  -9.271
   34GLY    HA2  934  -1.787   8.205  -9.220
   34GLY      C  935  -1.909   8.371  -9.193
   34GLY      O  936  -1.973   8.366  -9.088
   35VAL      N  937  -1.867   8.483  -9.255
   35VAL     HN  938  -1.813   8.481  -9.339
   35VAL     CA  939  -1.899   8.612  -9.203
   35VAL     HA  940  -1.935   8.598  -9.102
   35VAL     CB  941  -1.780   8.704  -9.203
   35VAL     HB  942  -1.739   8.711  -9.306
   35VAL   MCG1  943  -1.791   8.862  -9.147
   35VAL   MCG2  944  -1.878   8.834  -9.165
   35VAL    CG1  945  -1.832   8.841  -9.158
   35VAL   HG11  946  -1.747   8.906  -9.127
   35VAL   HG12  947  -1.886   8.890  -9.242
   35VAL   HG13  948  -1.902   8.830  -9.072
   35VAL   MCG1  949  -1.686   8.688  -9.064
   35VAL   MCG2  950  -1.634   8.656  -9.134
   35VAL    CG2  951  -1.666   8.674  -9.104
   35VAL   HG21  952  -1.696   8.702  -9.001
   35VAL   HG22  953  -1.641   8.565  -9.106
   35VAL   HG23  954  -1.575   8.731  -9.132
   35VAL      C  955  -2.013   8.664  -9.290
   35VAL    OT1  956  -2.018   8.676  -9.411
   35VAL    OT2  957  -2.126   8.695  -9.213
   35VAL    HT2  958  -2.206   8.711  -9.264
    1GLY      N  959   7.589   6.028  -8.232
    1GLY    HT1  960   7.582   5.998  -8.137
    1GLY    HT2  961   7.661   6.046  -8.299
    1GLY     CA  962   7.457   6.053  -8.289
    1GLY    HA1  963   7.383   6.033  -8.215
    1GLY    HA2  964   7.453   6.154  -8.324
    1GLY      C  965   7.437   5.961  -8.404
    1GLY      O  966   7.336   5.890  -8.408
    2VAL      N  967   7.529   5.969  -8.502
    2VAL     HN  968   7.612   6.023  -8.492
    2VAL     CA  969   7.513   5.900  -8.626
    2VAL     HA  970   7.412   5.862  -8.630
    2VAL     CB  971   7.540   5.991  -8.742
    2VAL     HB  972   7.645   6.026  -8.736
    2VAL   MCG1  973   7.470   5.919  -8.877
    2VAL   MCG2  974   7.562   5.922  -8.893
    2VAL    CG1  975   7.517   5.924  -8.878
    2VAL   HG11  976   7.409   5.904  -8.894
    2VAL   HG12  977   7.554   5.990  -8.960
    2VAL   HG13  978   7.572   5.828  -8.883
    2VAL   MCG1  979   7.405   6.091  -8.739
    2VAL   MCG2  980   7.479   6.148  -8.750
    2VAL    CG2  981   7.447   6.113  -8.744
    2VAL   HG21  982   7.341   6.081  -8.733
    2VAL   HG22  983   7.472   6.183  -8.661
    2VAL   HG23  984   7.457   6.167  -8.841
    2VAL      C  985   7.609   5.786  -8.624
    2VAL      O  986   7.720   5.812  -8.578
    3PRO      N  987   7.573   5.665  -8.655
    3PRO     CD  988   7.437   5.621  -8.683
    3PRO    HD1  989   7.379   5.614  -8.585
    3PRO    HD2  990   7.386   5.698  -8.751
    3PRO     CA  991   7.669   5.565  -8.693
    3PRO     HA  992   7.716   5.535  -8.600
    3PRO     CB  993   7.596   5.445  -8.752
    3PRO    HB1  994   7.633   5.422  -8.858
    3PRO    HB2  995   7.614   5.351  -8.690
    3PRO     CG  996   7.448   5.484  -8.752
    3PRO    HG1  997   7.387   5.407  -8.697
    3PRO    HG2  998   7.408   5.490  -8.857
    3PRO      C  999   7.782   5.610  -8.780
    3PRO      O 1000   7.763   5.645  -8.896
    4GLY      N 1001   7.908   5.597  -8.734
    4GLY     HN 1002   7.925   5.594  -8.636
    4GLY     CA 1003   8.028   5.587  -8.812
    4GLY    HA1 1004   8.025   5.665  -8.877
    4GLY    HA2 1005   8.104   5.586  -8.745
    4GLY      C 1006   8.038   5.462  -8.892
    4GLY      O 1007   7.959   5.368  -8.884
    5VAL      N 1008   8.142   5.448  -8.976
    5VAL     HN 1009   8.215   5.515  -8.974
    5VAL     CA 1010   8.166   5.346  -9.074
    5VAL     HA 1011   8.076   5.345  -9.134
    5VAL     CB 1012   8.280   5.375  -9.167
    5VAL     HB 1013   8.377   5.374  -9.113
    5VAL   MCG1 1014   8.235   5.280  -9.297
    5VAL   MCG2 1015   8.327   5.270  -9.289
    5VAL    CG1 1016   8.281   5.280  -9.287
    5VAL   HG11 1017   8.178   5.267  -9.327
    5VAL   HG12 1018   8.345   5.321  -9.368
    5VAL   HG13 1019   8.320   5.180  -9.257
    5VAL   MCG1 1020   8.276   5.511  -9.265
    5VAL   MCG2 1021   8.222   5.531  -9.192
    5VAL    CG2 1022   8.251   5.514  -9.226
    5VAL   HG21 1023   8.304   5.527  -9.322
    5VAL   HG22 1024   8.141   5.526  -9.243
    5VAL   HG23 1025   8.284   5.593  -9.156
    5VAL      C 1026   8.177   5.208  -9.018
    5VAL      O 1027   8.252   5.168  -8.929
    6GLY      N 1028   8.099   5.117  -9.079
    6GLY     HN 1029   8.044   5.142  -9.158
    6GLY     CA 1030   8.085   4.980  -9.040
    6GLY    HA1 1031   8.083   4.982  -8.942
    6GLY    HA2 1032   8.005   4.949  -9.087
    6GLY      C 1033   8.195   4.886  -9.078
    6GLY      O 1034   8.203   4.771  -9.035
    7VAL      N 1035   8.288   4.934  -9.163
    7VAL     HN 1036   8.276   5.023  -9.205
    7VAL     CA 1037   8.408   4.867  -9.201
    7VAL     HA 1038   8.395   4.761  -9.186
    7VAL     CB 1039   8.447   4.899  -9.342
    7VAL     HB 1040   8.452   5.010  -9.350
    7VAL   MCG1 1041   8.597   4.870  -9.411
    7VAL   MCG2 1042   8.591   4.814  -9.336
    7VAL    CG1 1043   8.587   4.845  -9.372
    7VAL   HG11 1044   8.629   4.893  -9.463
    7VAL   HG12 1045   8.655   4.865  -9.286
    7VAL   HG13 1046   8.583   4.735  -9.389
    7VAL   MCG1 1047   8.347   4.804  -9.439
    7VAL   MCG2 1048   8.337   4.892  -9.470
    7VAL    CG2 1049   8.347   4.850  -9.449
    7VAL   HG21 1050   8.333   4.741  -9.441
    7VAL   HG22 1051   8.249   4.900  -9.435
    7VAL   HG23 1052   8.385   4.875  -9.551
    7VAL      C 1053   8.511   4.919  -9.106
    7VAL      O 1054   8.521   5.041  -9.095
    8PRO      N 1055   8.584   4.839  -9.034
    8PRO     CD 1056   8.576   4.694  -9.039
    8PRO    HD1 1057   8.468   4.659  -9.015
    8PRO    HD2 1058   8.604   4.656  -9.145
    8PRO     CA 1059   8.651   4.887  -8.917
    8PRO     HA 1060   8.585   4.956  -8.867
    8PRO     CB 1061   8.678   4.763  -8.831
    8PRO    HB1 1062   8.779   4.771  -8.776
    8PRO    HB2 1063   8.598   4.750  -8.750
    8PRO     CG 1064   8.677   4.648  -8.932
    8PRO    HG1 1065   8.645   4.549  -8.884
    8PRO    HG2 1066   8.781   4.629  -8.977
    8PRO      C 1067   8.777   4.961  -8.948
    8PRO      O 1068   8.831   4.942  -9.057
    9GLY      N 1069   8.824   5.044  -8.854
    9GLY     HN 1070   8.773   5.059  -8.770
    9GLY     CA 1071   8.946   5.119  -8.860
    9GLY    HA1 1072   8.963   5.154  -8.764
    9GLY    HA2 1073   9.018   5.055  -8.899
    9GLY      C 1074   8.935   5.236  -8.951
    9GLY      O 1075   9.028   5.313  -8.974
   10VAL      N 1076   8.812   5.258  -9.001
   10VAL     HN 1077   8.739   5.194  -8.979
   10VAL     CA 1078   8.766   5.364  -9.085
   10VAL     HA 1079   8.853   5.404  -9.135
   10VAL     CB 1080   8.659   5.332  -9.185
   10VAL     HB 1081   8.569   5.298  -9.130
   10VAL   MCG1 1082   8.663   5.476  -9.272
   10VAL   MCG2 1083   8.573   5.450  -9.270
   10VAL    CG1 1084   8.620   5.457  -9.267
   10VAL   HG11 1085   8.711   5.517  -9.290
   10VAL   HG12 1086   8.572   5.426  -9.362
   10VAL   HG13 1087   8.549   5.520  -9.209
   10VAL   MCG1 1088   8.749   5.237  -9.289
   10VAL   MCG2 1089   8.676   5.185  -9.263
   10VAL    CG2 1090   8.710   5.217  -9.272
   10VAL   HG21 1091   8.804   5.246  -9.323
   10VAL   HG22 1092   8.729   5.127  -9.209
   10VAL   HG23 1093   8.635   5.190  -9.349
   10VAL      C 1094   8.717   5.466  -8.987
   10VAL      O 1095   8.624   5.441  -8.911
   11GLY      N 1096   8.777   5.585  -9.000
   11GLY     HN 1097   8.845   5.604  -9.070
   11GLY     CA 1098   8.745   5.693  -8.912
   11GLY    HA1 1099   8.773   5.774  -8.960
   11GLY    HA2 1100   8.649   5.682  -8.892
   11GLY      C 1101   8.815   5.697  -8.780
   11GLY      O 1102   8.785   5.768  -8.684
   12VAL      N 1103   8.914   5.607  -8.772
   12VAL     HN 1104   8.932   5.543  -8.846
   12VAL     CA 1105   9.002   5.594  -8.660
   12VAL     HA 1106   8.959   5.651  -8.579
   12VAL     CB 1107   9.006   5.448  -8.623
   12VAL     HB 1108   9.037   5.392  -8.714
   12VAL   MCG1 1109   9.148   5.423  -8.536
   12VAL   MCG2 1110   9.077   5.405  -8.477
   12VAL    CG1 1111   9.107   5.416  -8.512
   12VAL   HG11 1112   9.211   5.428  -8.550
   12VAL   HG12 1113   9.093   5.484  -8.426
   12VAL   HG13 1114   9.094   5.311  -8.477
   12VAL   MCG1 1115   8.843   5.408  -8.622
   12VAL   MCG2 1116   8.876   5.382  -8.539
   12VAL    CG2 1117   8.867   5.398  -8.583
   12VAL   HG21 1118   8.794   5.414  -8.666
   12VAL   HG22 1119   8.870   5.289  -8.559
   12VAL   HG23 1120   8.830   5.452  -8.492
   12VAL      C 1121   9.131   5.656  -8.699
   12VAL      O 1122   9.178   5.607  -8.802
   13PRO      N 1123   9.191   5.750  -8.632
   13PRO     CD 1124   9.132   5.845  -8.539
   13PRO    HD1 1125   9.034   5.881  -8.582
   13PRO    HD2 1126   9.114   5.793  -8.441
   13PRO     CA 1127   9.330   5.782  -8.648
   13PRO     HA 1128   9.359   5.753  -8.748
   13PRO     CB 1129   9.337   5.933  -8.627
   13PRO    HB1 1130   9.440   5.965  -8.591
   13PRO    HB2 1131   9.317   5.989  -8.724
   13PRO     CG 1132   9.229   5.963  -8.521
   13PRO    HG1 1133   9.177   6.066  -8.539
   13PRO    HG2 1134   9.273   5.968  -8.414
   13PRO      C 1135   9.410   5.702  -8.551
   13PRO      O 1136   9.359   5.623  -8.472
   14GLY      N 1137   9.541   5.735  -8.546
   14GLY     HN 1138   9.580   5.800  -8.612
   14GLY     CA 1139   9.636   5.685  -8.452
   14GLY    HA1 1140   9.719   5.721  -8.482
   14GLY    HA2 1141   9.602   5.714  -8.367
   14GLY      C 1142   9.658   5.538  -8.439
   14GLY      O 1143   9.589   5.455  -8.499
   15VAL      N 1144   9.738   5.505  -8.336
   15VAL     HN 1145   9.792   5.575  -8.291
   15VAL     CA 1146   9.756   5.375  -8.280
   15VAL     HA 1147   9.685   5.312  -8.331
   15VAL     CB 1148   9.893   5.316  -8.300
   15VAL     HB 1149   9.968   5.374  -8.242
   15VAL   MCG1 1150   9.863   5.151  -8.289
   15VAL   MCG2 1151   9.930   5.170  -8.227
   15VAL    CG1 1152   9.896   5.168  -8.260
   15VAL   HG11 1153   9.822   5.110  -8.319
   15VAL   HG12 1154   9.998   5.126  -8.278
   15VAL   HG13 1155   9.872   5.157  -8.152
   15VAL   MCG1 1156   9.964   5.292  -8.450
   15VAL   MCG2 1157   9.892   5.350  -8.465
   15VAL    CG2 1158   9.926   5.321  -8.450
   15VAL   HG21 1159  10.015   5.257  -8.471
   15VAL   HG22 1160   9.840   5.283  -8.510
   15VAL   HG23 1161   9.949   5.425  -8.481
   15VAL      C 1162   9.718   5.372  -8.136
   15VAL      O 1163   9.781   5.441  -8.055
   16GLY      N 1164   9.610   5.299  -8.102
   16GLY     HN 1165   9.568   5.239  -8.169
   16GLY     CA 1166   9.545   5.296  -7.975
   16GLY    HA1 1167   9.479   5.219  -7.980
   16GLY    HA2 1168   9.619   5.289  -7.906
   16GLY      C 1169   9.466   5.419  -7.943
   16GLY      O 1170   9.450   5.451  -7.825
   17VAL      N 1171   9.421   5.492  -8.046
   17VAL     HN 1172   9.427   5.458  -8.139
   17VAL     CA 1173   9.361   5.622  -8.035
   17VAL     HA 1174   9.369   5.648  -7.931
   17VAL     CB 1175   9.433   5.726  -8.115
   17VAL     HB 1176   9.440   5.696  -8.222
   17VAL   MCG1 1177   9.323   5.853  -8.131
   17VAL   MCG2 1178   9.390   5.883  -8.072
   17VAL    CG1 1179   9.360   5.861  -8.102
   17VAL   HG11 1180   9.268   5.861  -8.164
   17VAL   HG12 1181   9.332   5.879  -7.996
   17VAL   HG13 1182   9.426   5.944  -8.136
   17VAL   MCG1 1183   9.562   5.770  -8.016
   17VAL   MCG2 1184   9.600   5.733  -8.093
   17VAL    CG2 1185   9.574   5.750  -8.057
   17VAL   HG21 1186   9.566   5.798  -7.957
   17VAL   HG22 1187   9.628   5.654  -8.048
   17VAL   HG23 1188   9.631   5.817  -8.125
   17VAL      C 1189   9.216   5.614  -8.067
   17VAL      O 1190   9.188   5.568  -8.178
   18PRO      N 1191   9.110   5.644  -7.997
   18PRO     CD 1192   9.106   5.687  -7.859
   18PRO    HD1 1193   9.158   5.610  -7.796
   18PRO    HD2 1194   9.160   5.785  -7.850
   18PRO     CA 1195   8.978   5.621  -8.047
   18PRO     HA 1196   8.978   5.523  -8.093
   18PRO     CB 1197   8.885   5.626  -7.926
   18PRO    HB1 1198   8.789   5.678  -7.952
   18PRO    HB2 1199   8.859   5.522  -7.892
   18PRO     CG 1200   8.959   5.702  -7.815
   18PRO    HG1 1201   8.940   5.657  -7.710
   18PRO    HG2 1202   8.926   5.813  -7.808
   18PRO      C 1203   8.926   5.717  -8.148
   18PRO      O 1204   8.970   5.832  -8.155
   19GLY      N 1205   8.834   5.670  -8.234
   19GLY     HN 1206   8.792   5.581  -8.219
   19GLY     CA 1207   8.787   5.736  -8.352
   19GLY    HA1 1208   8.868   5.785  -8.390
   19GLY    HA2 1209   8.746   5.663  -8.410
   19GLY      C 1210   8.681   5.838  -8.327
   19GLY      O 1211   8.678   5.910  -8.227
   20VAL      N 1212   8.591   5.848  -8.426
   20VAL     HN 1213   8.598   5.788  -8.506
   20VAL     CA 1214   8.480   5.938  -8.434
   20VAL     HA 1215   8.523   6.037  -8.428
   20VAL     CB 1216   8.406   5.928  -8.564
   20VAL     HB 1217   8.325   6.004  -8.560
   20VAL   MCG1 1218   8.516   5.931  -8.691
   20VAL   MCG2 1219   8.500   6.020  -8.669
   20VAL    CG1 1220   8.503   5.973  -8.675
   20VAL   HG11 1221   8.545   5.885  -8.727
   20VAL   HG12 1222   8.450   6.036  -8.749
   20VAL   HG13 1223   8.587   6.031  -8.631
   20VAL   MCG1 1224   8.373   5.763  -8.569
   20VAL   MCG2 1225   8.294   5.807  -8.595
   20VAL    CG2 1226   8.337   5.792  -8.581
   20VAL   HG21 1227   8.407   5.709  -8.556
   20VAL   HG22 1228   8.249   5.785  -8.513
   20VAL   HG23 1229   8.303   5.779  -8.686
   20VAL      C 1230   8.388   5.924  -8.318
   20VAL      O 1231   8.369   5.820  -8.254
   21GLY      N 1232   8.322   6.037  -8.284
   21GLY     HN 1233   8.327   6.119  -8.340
   21GLY     CA 1234   8.241   6.048  -8.166
   21GLY    HA1 1235   8.188   6.136  -8.176
   21GLY    HA2 1236   8.185   5.961  -8.161
   21GLY      C 1237   8.324   6.057  -8.042
   21GLY      O 1238   8.446   6.050  -8.036
   22VAL      N 1239   8.257   6.090  -7.930
   22VAL     HN 1240   8.159   6.106  -7.933
   22VAL     CA 1241   8.312   6.106  -7.799
   22VAL     HA 1242   8.392   6.177  -7.812
   22VAL     CB 1243   8.213   6.171  -7.707
   22VAL     HB 1244   8.257   6.178  -7.605
   22VAL   MCG1 1245   8.180   6.302  -7.806
   22VAL   MCG2 1246   8.190   6.337  -7.720
   22VAL    CG1 1247   8.186   6.312  -7.760
   22VAL   HG11 1248   8.168   6.309  -7.870
   22VAL   HG12 1249   8.097   6.356  -7.711
   22VAL   HG13 1250   8.274   6.378  -7.740
   22VAL   MCG1 1251   8.052   6.124  -7.695
   22VAL   MCG2 1252   8.101   6.045  -7.703
   22VAL    CG2 1253   8.083   6.089  -7.699
   22VAL   HG21 1254   7.996   6.156  -7.689
   22VAL   HG22 1255   8.071   6.029  -7.792
   22VAL   HG23 1256   8.086   6.020  -7.612
   22VAL      C 1257   8.377   5.984  -7.743
   22VAL      O 1258   8.313   5.881  -7.767
   23PRO      N 1259   8.493   5.976  -7.685
   23PRO     CD 1260   8.591   6.083  -7.689
   23PRO    HD1 1261   8.598   6.128  -7.797
   23PRO    HD2 1262   8.560   6.169  -7.616
   23PRO     CA 1263   8.550   5.852  -7.640
   23PRO     HA 1264   8.568   5.791  -7.727
   23PRO     CB 1265   8.680   5.889  -7.568
   23PRO    HB1 1266   8.664   5.910  -7.454
   23PRO    HB2 1267   8.760   5.804  -7.573
   23PRO     CG 1268   8.722   6.015  -7.646
   23PRO    HG1 1269   8.785   5.988  -7.736
   23PRO    HG2 1270   8.784   6.084  -7.581
   23PRO      C 1271   8.474   5.771  -7.541
   23PRO      O 1272   8.436   5.819  -7.435
   24GLY      N 1273   8.460   5.642  -7.575
   24GLY     HN 1274   8.502   5.609  -7.659
   24GLY     CA 1275   8.391   5.535  -7.508
   24GLY    HA1 1276   8.439   5.452  -7.536
   24GLY    HA2 1277   8.394   5.559  -7.411
   24GLY      C 1278   8.248   5.517  -7.544
   24GLY      O 1279   8.182   5.426  -7.494
   25VAL      N 1280   8.197   5.604  -7.634
   25VAL     HN 1281   8.253   5.676  -7.672
   25VAL     CA 1282   8.062   5.602  -7.682
   25VAL     HA 1283   8.011   5.516  -7.641
   25VAL     CB 1284   8.001   5.732  -7.640
   25VAL     HB 1285   8.044   5.811  -7.706
   25VAL   MCG1 1286   7.850   5.727  -7.714
   25VAL   MCG2 1287   7.834   5.733  -7.622
   25VAL    CG1 1288   7.850   5.730  -7.667
   25VAL   HG11 1289   7.830   5.723  -7.776
   25VAL   HG12 1290   7.803   5.643  -7.616
   25VAL   HG13 1291   7.803   5.823  -7.628
   25VAL   MCG1 1292   8.082   5.775  -7.499
   25VAL   MCG2 1293   7.991   5.772  -7.477
   25VAL    CG2 1294   8.035   5.772  -7.495
   25VAL   HG21 1295   8.145   5.785  -7.484
   25VAL   HG22 1296   7.984   5.867  -7.469
   25VAL   HG23 1297   8.001   5.692  -7.425
   25VAL      C 1298   8.073   5.591  -7.830
   25VAL      O 1299   7.997   5.514  -7.889
   26GLY      N 1300   8.169   5.660  -7.895
   26GLY     HN 1301   8.223   5.728  -7.846
   26GLY     CA 1302   8.205   5.648  -8.033
   26GLY    HA1 1303   8.117   5.640  -8.084
   26GLY    HA2 1304   8.263   5.729  -8.053
   26GLY      C 1305   8.286   5.527  -8.064
   26GLY      O 1306   8.300   5.434  -7.984
   27VAL      N 1307   8.342   5.524  -8.186
   27VAL     HN 1308   8.345   5.607  -8.241
   27VAL     CA 1309   8.401   5.411  -8.252
   27VAL     HA 1310   8.336   5.327  -8.234
   27VAL     CB 1311   8.417   5.433  -8.399
   27VAL     HB 1312   8.495   5.511  -8.413
   27VAL   MCG1 1313   8.471   5.322  -8.514
   27VAL   MCG2 1314   8.468   5.276  -8.433
   27VAL    CG1 1315   8.467   5.306  -8.470
   27VAL   HG11 1316   8.483   5.326  -8.579
   27VAL   HG12 1317   8.563   5.272  -8.426
   27VAL   HG13 1318   8.392   5.224  -8.459
   27VAL   MCG1 1319   8.274   5.516  -8.428
   27VAL   MCG2 1320   8.288   5.462  -8.503
   27VAL    CG2 1321   8.287   5.486  -8.462
   27VAL   HG21 1322   8.240   5.560  -8.394
   27VAL   HG22 1323   8.310   5.536  -8.559
   27VAL   HG23 1324   8.216   5.403  -8.481
   27VAL      C 1325   8.536   5.380  -8.197
   27VAL      O 1326   8.617   5.472  -8.207
   28PRO      N 1327   8.566   5.277  -8.125
   28PRO     CD 1328   8.471   5.170  -8.099
   28PRO    HD1 1329   8.387   5.210  -8.033
   28PRO    HD2 1330   8.426   5.136  -8.198
   28PRO     CA 1331   8.693   5.248  -8.063
   28PRO     HA 1332   8.713   5.334  -8.001
   28PRO     CB 1333   8.670   5.127  -7.973
   28PRO    HB1 1334   8.760   5.058  -7.973
   28PRO    HB2 1335   8.653   5.159  -7.865
   28PRO     CG 1336   8.546   5.056  -8.030
   28PRO    HG1 1337   8.483   5.005  -7.947
   28PRO    HG2 1338   8.575   4.971  -8.104
   28PRO      C 1339   8.813   5.234  -8.150
   28PRO      O 1340   8.799   5.222  -8.271
   29GLY      N 1341   8.937   5.244  -8.098
   29GLY     HN 1342   8.952   5.242  -7.999
   29GLY     CA 1343   9.057   5.258  -8.175
   29GLY    HA1 1344   9.029   5.303  -8.266
   29GLY    HA2 1345   9.125   5.313  -8.116
   29GLY      C 1346   9.116   5.125  -8.204
   29GLY      O 1347   9.057   5.022  -8.171
   30VAL      N 1348   9.226   5.125  -8.281
   30VAL     HN 1349   9.260   5.209  -8.324
   30VAL     CA 1350   9.301   5.006  -8.306
   30VAL     HA 1351   9.247   4.928  -8.255
   30VAL     CB 1352   9.311   4.968  -8.451
   30VAL     HB 1353   9.354   4.866  -8.455
   30VAL   MCG1 1354   9.146   4.942  -8.465
   30VAL   MCG2 1355   9.174   4.977  -8.547
   30VAL    CG1 1356   9.167   4.960  -8.503
   30VAL   HG11 1357   9.100   4.919  -8.425
   30VAL   HG12 1358   9.131   5.061  -8.532
   30VAL   HG13 1359   9.163   4.894  -8.593
   30VAL   MCG1 1360   9.401   5.032  -8.577
   30VAL   MCG2 1361   9.405   5.095  -8.508
   30VAL    CG2 1362   9.399   5.059  -8.538
   30VAL   HG21 1363   9.417   5.012  -8.638
   30VAL   HG22 1364   9.348   5.157  -8.554
   30VAL   HG23 1365   9.497   5.077  -8.489
   30VAL      C 1366   9.436   5.011  -8.243
   30VAL      O 1367   9.509   5.106  -8.272
   31GLY      N 1368   9.470   4.913  -8.157
   31GLY     HN 1369   9.408   4.836  -8.140
   31GLY     CA 1370   9.592   4.908  -8.084
   31GLY    HA1 1371   9.615   5.005  -8.062
   31GLY    HA2 1372   9.574   4.846  -8.004
   31GLY      C 1373   9.706   4.851  -8.160
   31GLY      O 1374   9.822   4.867  -8.122
   32VAL      N 1375   9.678   4.787  -8.275
   32VAL     HN 1376   9.584   4.784  -8.307
   32VAL     CA 1377   9.766   4.718  -8.365
   32VAL     HA 1378   9.865   4.723  -8.322
   32VAL     CB 1379   9.727   4.575  -8.389
   32VAL     HB 1380   9.632   4.572  -8.447
   32VAL   MCG1 1381   9.818   4.455  -8.464
   32VAL   MCG2 1382   9.865   4.535  -8.476
   32VAL    CG1 1383   9.836   4.499  -8.466
   32VAL   HG11 1384   9.811   4.391  -8.472
   32VAL   HG12 1385   9.845   4.539  -8.569
   32VAL   HG13 1386   9.934   4.510  -8.415
   32VAL   MCG1 1387   9.756   4.490  -8.247
   32VAL   MCG2 1388   9.663   4.488  -8.260
   32VAL    CG2 1389   9.710   4.493  -8.260
   32VAL   HG21 1390   9.810   4.475  -8.213
   32VAL   HG22 1391   9.646   4.548  -8.188
   32VAL   HG23 1392   9.663   4.395  -8.283
   32VAL      C 1393   9.764   4.793  -8.493
   32VAL      O 1394   9.661   4.791  -8.559
   33PRO      N 1395   9.871   4.850  -8.541
   33PRO     CD 1396   9.982   4.885  -8.454
   33PRO    HD1 1397   9.944   4.947  -8.362
   33PRO    HD2 1398  10.034   4.788  -8.413
   33PRO     CA 1399   9.864   4.924  -8.664
   33PRO     HA 1400   9.771   4.979  -8.664
   33PRO     CB 1401   9.987   5.015  -8.663
   33PRO    HB1 1402  10.043   5.008  -8.761
   33PRO    HB2 1403   9.957   5.123  -8.650
   33PRO     CG 1404  10.074   4.967  -8.546
   33PRO    HG1 1405  10.119   5.055  -8.490
   33PRO    HG2 1406  10.161   4.904  -8.583
   33PRO      C 1407   9.862   4.830  -8.780
   33PRO      O 1408   9.940   4.736  -8.789
   34GLY      N 1409   9.775   4.862  -8.878
   34GLY     HN 1410   9.726   4.949  -8.878
   34GLY     CA 1411   9.747   4.775  -8.987
   34GLY    HA1 1412   9.809   4.804  -9.066
   34GLY    HA2 1413   9.761   4.677  -8.952
   34GLY      C 1414   9.606   4.788  -9.032
   34GLY      O 1415   9.588   4.773  -9.153
   35VAL      N 1416   9.509   4.809  -8.941
   35VAL     HN 1417   9.532   4.826  -8.845
   35VAL     CA 1418   9.369   4.809  -8.968
   35VAL     HA 1419   9.349   4.724  -9.032
   35VAL     CB 1420   9.300   4.791  -8.836
   35VAL     HB 1421   9.306   4.887  -8.780
   35VAL   MCG1 1422   9.156   4.717  -8.883
   35VAL   MCG2 1423   9.132   4.795  -8.836
   35VAL    CG1 1424   9.151   4.758  -8.858
   35VAL   HG11 1425   9.142   4.663  -8.916
   35VAL   HG12 1426   9.100   4.746  -8.761
   35VAL   HG13 1427   9.102   4.839  -8.915
   35VAL   MCG1 1428   9.353   4.643  -8.777
   35VAL   MCG2 1429   9.376   4.707  -8.713
   35VAL    CG2 1430   9.362   4.680  -8.749
   35VAL   HG21 1431   9.351   4.582  -8.799
   35VAL   HG22 1432   9.470   4.701  -8.732
   35VAL   HG23 1433   9.310   4.676  -8.651
   35VAL      C 1434   9.316   4.934  -9.037
   35VAL    OT1 1435   9.245   4.941  -9.136
   35VAL    OT2 1436   9.354   5.053  -8.973
   35VAL    HT2 1437   9.306   5.131  -9.001
    1GLY      N 1438  -2.852   9.752  -6.365
    1GLY    HT1 1439  -2.940   9.736  -6.409
    1GLY    HT2 1440  -2.811   9.819  -6.304
    1GLY     CA 1441  -2.756   9.648  -6.400
    1GLY    HA1 1442  -2.803   9.578  -6.465
    1GLY    HA2 1443  -2.671   9.693  -6.444
    1GLY      C 1444  -2.714   9.577  -6.276
    1GLY      O 1445  -2.774   9.473  -6.249
    2VAL      N 1446  -2.624   9.629  -6.189
    2VAL     HN 1447  -2.592   9.722  -6.202
    2VAL     CA 1448  -2.567   9.564  -6.076
    2VAL     HA 1449  -2.640   9.491  -6.045
    2VAL     CB 1450  -2.440   9.489  -6.106
    2VAL     HB 1451  -2.356   9.560  -6.120
    2VAL   MCG1 1452  -2.380   9.380  -5.993
    2VAL   MCG2 1453  -2.453   9.422  -5.952
    2VAL    CG1 1454  -2.418   9.405  -5.979
    2VAL   HG11 1455  -2.331   9.337  -5.993
    2VAL   HG12 1456  -2.398   9.472  -5.892
    2VAL   HG13 1457  -2.508   9.344  -5.957
    2VAL   MCG1 1458  -2.406   9.375  -6.225
    2VAL   MCG2 1459  -2.494   9.402  -6.239
    2VAL    CG2 1460  -2.450   9.393  -6.226
    2VAL   HG21 1461  -2.353   9.340  -6.240
    2VAL   HG22 1462  -2.530   9.319  -6.209
    2VAL   HG23 1463  -2.472   9.450  -6.319
    2VAL      C 1464  -2.565   9.668  -5.969
    2VAL      O 1465  -2.505   9.770  -6.001
    3PRO      N 1466  -2.632   9.665  -5.858
    3PRO     CD 1467  -2.735   9.565  -5.835
    3PRO    HD1 1468  -2.806   9.561  -5.925
    3PRO    HD2 1469  -2.686   9.462  -5.822
    3PRO     CA 1470  -2.627   9.764  -5.754
    3PRO     HA 1471  -2.667   9.856  -5.794
    3PRO     CB 1472  -2.712   9.708  -5.640
    3PRO    HB1 1473  -2.648   9.656  -5.562
    3PRO    HB2 1474  -2.769   9.791  -5.586
    3PRO     CG 1475  -2.809   9.609  -5.707
    3PRO    HG1 1476  -2.910   9.658  -5.731
    3PRO    HG2 1477  -2.832   9.520  -5.639
    3PRO      C 1478  -2.488   9.793  -5.707
    3PRO      O 1479  -2.418   9.701  -5.665
    4GLY      N 1480  -2.446   9.920  -5.723
    4GLY     HN 1481  -2.512   9.990  -5.748
    4GLY     CA 1482  -2.314   9.972  -5.709
    4GLY    HA1 1483  -2.328  10.061  -5.679
    4GLY    HA2 1484  -2.272   9.911  -5.650
    4GLY      C 1485  -2.223   9.984  -5.826
    4GLY      O 1486  -2.111  10.035  -5.821
    5VAL      N 1487  -2.276   9.941  -5.942
    5VAL     HN 1488  -2.368   9.904  -5.949
    5VAL     CA 1489  -2.199   9.947  -6.062
    5VAL     HA 1490  -2.102   9.988  -6.039
    5VAL     CB 1491  -2.189   9.817  -6.136
    5VAL     HB 1492  -2.288   9.790  -6.177
    5VAL   MCG1 1493  -2.121   9.858  -6.285
    5VAL   MCG2 1494  -2.050   9.829  -6.231
    5VAL    CG1 1495  -2.091   9.842  -6.252
    5VAL   HG11 1496  -2.145   9.881  -6.341
    5VAL   HG12 1497  -2.014   9.917  -6.222
    5VAL   HG13 1498  -2.039   9.748  -6.280
    5VAL   MCG1 1499  -2.131   9.672  -6.074
    5VAL   MCG2 1500  -2.143   9.729  -6.001
    5VAL    CG2 1501  -2.139   9.706  -6.042
    5VAL   HG21 1502  -2.114   9.615  -6.101
    5VAL   HG22 1503  -2.049   9.740  -5.987
    5VAL   HG23 1504  -2.219   9.680  -5.969
    5VAL      C 1505  -2.276  10.041  -6.150
    5VAL      O 1506  -2.377  10.011  -6.213
    6GLY      N 1507  -2.234  10.168  -6.160
    6GLY     HN 1508  -2.163  10.203  -6.099
    6GLY     CA 1509  -2.283  10.264  -6.254
    6GLY    HA1 1510  -2.373  10.227  -6.288
    6GLY    HA2 1511  -2.287  10.354  -6.204
    6GLY      C 1512  -2.193  10.281  -6.371
    6GLY      O 1513  -2.237  10.324  -6.478
    7VAL      N 1514  -2.066  10.240  -6.352
    7VAL     HN 1515  -2.033  10.211  -6.263
    7VAL     CA 1516  -1.971  10.236  -6.459
    7VAL     HA 1517  -2.028  10.246  -6.550
    7VAL     CB 1518  -1.866  10.342  -6.455
    7VAL     HB 1519  -1.819  10.337  -6.354
    7VAL   MCG1 1520  -1.777  10.335  -6.597
    7VAL   MCG2 1521  -1.718  10.310  -6.529
    7VAL    CG1 1522  -1.753  10.323  -6.558
    7VAL   HG11 1523  -1.791  10.347  -6.660
    7VAL   HG12 1524  -1.668  10.391  -6.535
    7VAL   HG13 1525  -1.717  10.219  -6.556
    7VAL   MCG1 1526  -1.892  10.507  -6.471
    7VAL   MCG2 1527  -1.977  10.468  -6.465
    7VAL    CG2 1528  -1.931  10.481  -6.467
    7VAL   HG21 1529  -1.853  10.559  -6.477
    7VAL   HG22 1530  -1.997  10.484  -6.557
    7VAL   HG23 1531  -1.992  10.502  -6.377
    7VAL      C 1532  -1.916  10.097  -6.455
    7VAL      O 1533  -1.865  10.063  -6.349
    8PRO      N 1534  -1.915  10.017  -6.557
    8PRO     CD 1535  -1.987  10.030  -6.683
    8PRO    HD1 1536  -2.096  10.066  -6.663
    8PRO    HD2 1537  -1.935  10.109  -6.751
    8PRO     CA 1538  -1.830   9.901  -6.554
    8PRO     HA 1539  -1.868   9.840  -6.473
    8PRO     CB 1540  -1.854   9.829  -6.687
    8PRO    HB1 1541  -1.767   9.845  -6.758
    8PRO    HB2 1542  -1.864   9.717  -6.671
    8PRO     CG 1543  -1.983   9.889  -6.744
    8PRO    HG1 1544  -2.076   9.827  -6.715
    8PRO    HG2 1545  -1.982   9.892  -6.859
    8PRO      C 1546  -1.684   9.916  -6.528
    8PRO      O 1547  -1.615  10.004  -6.579
    9GLY      N 1548  -1.633   9.828  -6.440
    9GLY     HN 1549  -1.696   9.768  -6.391
    9GLY     CA 1550  -1.498   9.802  -6.401
    9GLY    HA1 1551  -1.465   9.888  -6.364
    9GLY    HA2 1552  -1.504   9.725  -6.339
    9GLY      C 1553  -1.403   9.763  -6.509
    9GLY      O 1554  -1.450   9.744  -6.621
   10VAL      N 1555  -1.272   9.747  -6.485
   10VAL     HN 1556  -1.236   9.765  -6.394
   10VAL     CA 1557  -1.168   9.706  -6.575
   10VAL     HA 1558  -1.186   9.755  -6.669
   10VAL     CB 1559  -1.027   9.728  -6.530
   10VAL     HB 1560  -0.998   9.649  -6.457
   10VAL   MCG1 1561  -0.943   9.769  -6.669
   10VAL   MCG2 1562  -0.907   9.688  -6.640
   10VAL    CG1 1563  -0.930   9.728  -6.649
   10VAL   HG11 1564  -0.946   9.819  -6.711
   10VAL   HG12 1565  -0.825   9.728  -6.612
   10VAL   HG13 1566  -0.946   9.639  -6.712
   10VAL   MCG1 1567  -0.969   9.865  -6.451
   10VAL   MCG2 1568  -1.059   9.882  -6.470
   10VAL    CG2 1569  -1.015   9.867  -6.464
   10VAL   HG21 1570  -0.911   9.882  -6.426
   10VAL   HG22 1571  -1.038   9.946  -6.538
   10VAL   HG23 1572  -1.085   9.875  -6.378
   10VAL      C 1573  -1.180   9.559  -6.595
   10VAL      O 1574  -1.183   9.482  -6.499
   11GLY      N 1575  -1.196   9.509  -6.719
   11GLY     HN 1576  -1.229   9.569  -6.791
   11GLY     CA 1577  -1.172   9.377  -6.769
   11GLY    HA1 1578  -1.132   9.389  -6.862
   11GLY    HA2 1579  -1.113   9.331  -6.699
   11GLY      C 1580  -1.296   9.296  -6.784
   11GLY      O 1581  -1.317   9.224  -6.882
   12VAL      N 1582  -1.390   9.312  -6.689
   12VAL     HN 1583  -1.376   9.372  -6.611
   12VAL     CA 1584  -1.516   9.244  -6.693
   12VAL     HA 1585  -1.491   9.141  -6.715
   12VAL     CB 1586  -1.590   9.246  -6.563
   12VAL     HB 1587  -1.677   9.179  -6.576
   12VAL   MCG1 1588  -1.529   9.191  -6.416
   12VAL   MCG2 1589  -1.466   9.167  -6.481
   12VAL    CG1 1590  -1.502   9.182  -6.454
   12VAL   HG11 1591  -1.550   9.193  -6.355
   12VAL   HG12 1592  -1.487   9.074  -6.476
   12VAL   HG13 1593  -1.403   9.232  -6.451
   12VAL   MCG1 1594  -1.663   9.375  -6.484
   12VAL   MCG2 1595  -1.636   9.408  -6.567
   12VAL    CG2 1596  -1.647   9.384  -6.527
   12VAL   HG21 1597  -1.691   9.382  -6.425
   12VAL   HG22 1598  -1.566   9.461  -6.530
   12VAL   HG23 1599  -1.725   9.414  -6.600
   12VAL      C 1600  -1.602   9.290  -6.805
   12VAL      O 1601  -1.569   9.399  -6.852
   13PRO      N 1602  -1.696   9.221  -6.863
   13PRO     CD 1603  -1.700   9.076  -6.869
   13PRO    HD1 1604  -1.592   9.033  -6.864
   13PRO    HD2 1605  -1.760   9.034  -6.779
   13PRO     CA 1606  -1.772   9.279  -6.970
   13PRO     HA 1607  -1.701   9.308  -7.046
   13PRO     CB 1608  -1.861   9.165  -7.019
   13PRO    HB1 1609  -1.959   9.155  -6.956
   13PRO    HB2 1610  -1.896   9.180  -7.129
   13PRO     CG 1611  -1.768   9.044  -7.003
   13PRO    HG1 1612  -1.692   9.034  -7.091
   13PRO    HG2 1613  -1.826   8.942  -7.001
   13PRO      C 1614  -1.851   9.401  -6.937
   13PRO      O 1615  -1.828   9.497  -7.011
   14GLY      N 1616  -1.945   9.398  -6.842
   14GLY     HN 1617  -1.958   9.317  -6.785
   14GLY     CA 1618  -2.034   9.506  -6.812
   14GLY    HA1 1619  -2.031   9.518  -6.710
   14GLY    HA2 1620  -2.002   9.586  -6.869
   14GLY      C 1621  -2.175   9.477  -6.850
   14GLY      O 1622  -2.252   9.563  -6.892
   15VAL      N 1623  -2.211   9.348  -6.853
   15VAL     HN 1624  -2.147   9.276  -6.827
   15VAL     CA 1625  -2.340   9.300  -6.892
   15VAL     HA 1626  -2.349   9.335  -6.993
   15VAL     CB 1627  -2.349   9.150  -6.903
   15VAL     HB 1628  -2.344   9.108  -6.800
   15VAL   MCG1 1629  -2.478   9.127  -7.008
   15VAL   MCG2 1630  -2.496   9.074  -6.933
   15VAL    CG1 1631  -2.480   9.103  -6.967
   15VAL   HG11 1632  -2.493   9.150  -7.067
   15VAL   HG12 1633  -2.479   8.993  -6.980
   15VAL   HG13 1634  -2.567   9.131  -6.903
   15VAL   MCG1 1635  -2.243   9.053  -6.990
   15VAL   MCG2 1636  -2.201   9.136  -6.981
   15VAL    CG2 1637  -2.228   9.097  -6.982
   15VAL   HG21 1638  -2.245   8.991  -7.011
   15VAL   HG22 1639  -2.212   9.158  -7.073
   15VAL   HG23 1640  -2.136   9.103  -6.919
   15VAL      C 1641  -2.457   9.360  -6.822
   15VAL      O 1642  -2.469   9.345  -6.701
   16GLY      N 1643  -2.550   9.428  -6.891
   16GLY     HN 1644  -2.538   9.443  -6.989
   16GLY     CA 1645  -2.672   9.486  -6.843
   16GLY    HA1 1646  -2.728   9.499  -6.924
   16GLY    HA2 1647  -2.705   9.423  -6.774
   16GLY      C 1648  -2.661   9.620  -6.777
   16GLY      O 1649  -2.758   9.658  -6.713
   17VAL      N 1650  -2.549   9.695  -6.775
   17VAL     HN 1651  -2.466   9.657  -6.814
   17VAL     CA 1652  -2.526   9.826  -6.724
   17VAL     HA 1653  -2.602   9.842  -6.649
   17VAL     CB 1654  -2.392   9.848  -6.661
   17VAL     HB 1655  -2.317   9.867  -6.740
   17VAL   MCG1 1656  -2.415  10.005  -6.606
   17VAL   MCG2 1657  -2.395   9.954  -6.530
   17VAL    CG1 1658  -2.404   9.973  -6.572
   17VAL   HG11 1659  -2.430  10.062  -6.635
   17VAL   HG12 1660  -2.484   9.959  -6.497
   17VAL   HG13 1661  -2.308   9.993  -6.520
   17VAL   MCG1 1662  -2.314   9.735  -6.565
   17VAL   MCG2 1663  -2.391   9.693  -6.596
   17VAL    CG2 1664  -2.354   9.720  -6.584
   17VAL   HG21 1665  -2.258   9.735  -6.530
   17VAL   HG22 1666  -2.434   9.695  -6.511
   17VAL   HG23 1667  -2.343   9.635  -6.655
   17VAL      C 1668  -2.562   9.915  -6.839
   17VAL      O 1669  -2.508   9.888  -6.946
   18PRO      N 1670  -2.648  10.013  -6.839
   18PRO     CD 1671  -2.749  10.043  -6.740
   18PRO    HD1 1672  -2.790   9.945  -6.695
   18PRO    HD2 1673  -2.703  10.106  -6.655
   18PRO     CA 1674  -2.659  10.110  -6.944
   18PRO     HA 1675  -2.675  10.052  -7.034
   18PRO     CB 1676  -2.780  10.199  -6.920
   18PRO    HB1 1677  -2.750  10.305  -6.883
   18PRO    HB2 1678  -2.842  10.216  -7.017
   18PRO     CG 1679  -2.859  10.121  -6.814
   18PRO    HG1 1680  -2.938  10.051  -6.861
   18PRO    HG2 1681  -2.918  10.191  -6.743
   18PRO      C 1682  -2.538  10.192  -6.973
   18PRO      O 1683  -2.450  10.212  -6.889
   19GLY      N 1684  -2.538  10.254  -7.092
   19GLY     HN 1685  -2.610  10.240  -7.160
   19GLY     CA 1686  -2.433  10.344  -7.129
   19GLY    HA1 1687  -2.348  10.317  -7.072
   19GLY    HA2 1688  -2.422  10.337  -7.233
   19GLY      C 1689  -2.471  10.484  -7.094
   19GLY      O 1690  -2.569  10.513  -7.026
   20VAL      N 1691  -2.384  10.581  -7.129
   20VAL     HN 1692  -2.296  10.556  -7.169
   20VAL     CA 1693  -2.399  10.723  -7.117
   20VAL     HA 1694  -2.437  10.740  -7.017
   20VAL     CB 1695  -2.264  10.787  -7.128
   20VAL     HB 1696  -2.280  10.897  -7.124
   20VAL   MCG1 1697  -2.143  10.772  -7.013
   20VAL   MCG2 1698  -2.215  10.721  -6.981
   20VAL    CG1 1699  -2.183  10.748  -7.003
   20VAL   HG11 1700  -2.082  10.795  -7.007
   20VAL   HG12 1701  -2.235  10.783  -6.912
   20VAL   HG13 1702  -2.171  10.638  -6.998
   20VAL   MCG1 1703  -2.164  10.796  -7.263
   20VAL   MCG2 1704  -2.211  10.715  -7.271
   20VAL    CG2 1705  -2.191  10.757  -7.260
   20VAL   HG21 1706  -2.121  10.839  -7.285
   20VAL   HG22 1707  -2.134  10.662  -7.252
   20VAL   HG23 1708  -2.265  10.747  -7.343
   20VAL      C 1709  -2.498  10.781  -7.212
   20VAL      O 1710  -2.543  10.711  -7.303
   21GLY      N 1711  -2.550  10.900  -7.177
   21GLY     HN 1712  -2.510  10.956  -7.105
   21GLY     CA 1713  -2.666  10.955  -7.241
   21GLY    HA1 1714  -2.656  11.056  -7.233
   21GLY    HA2 1715  -2.666  10.916  -7.335
   21GLY      C 1716  -2.795  10.917  -7.177
   21GLY      O 1717  -2.800  10.837  -7.084
   22VAL      N 1718  -2.902  10.980  -7.230
   22VAL     HN 1719  -2.889  11.050  -7.300
   22VAL     CA 1720  -3.038  10.957  -7.195
   22VAL     HA 1721  -3.038  10.882  -7.117
   22VAL     CB 1722  -3.106  11.081  -7.144
   22VAL     HB 1723  -3.214  11.060  -7.127
   22VAL   MCG1 1724  -3.062  11.162  -7.004
   22VAL   MCG2 1725  -3.011  11.084  -7.006
   22VAL    CG1 1726  -3.040  11.121  -7.012
   22VAL   HG11 1727  -3.080  11.218  -6.976
   22VAL   HG12 1728  -3.060  11.044  -6.934
   22VAL   HG13 1729  -2.930  11.131  -7.025
   22VAL   MCG1 1730  -3.046  11.199  -7.249
   22VAL   MCG2 1731  -3.139  11.208  -7.250
   22VAL    CG2 1732  -3.093  11.197  -7.244
   22VAL   HG21 1733  -2.986  11.216  -7.268
   22VAL   HG22 1734  -3.147  11.173  -7.338
   22VAL   HG23 1735  -3.137  11.290  -7.201
   22VAL      C 1736  -3.096  10.896  -7.318
   22VAL      O 1737  -3.035  10.901  -7.424
   23PRO      N 1738  -3.208  10.830  -7.314
   23PRO     CD 1739  -3.270  10.777  -7.193
   23PRO    HD1 1740  -3.190  10.725  -7.125
   23PRO    HD2 1741  -3.318  10.864  -7.131
   23PRO     CA 1742  -3.262  10.769  -7.432
   23PRO     HA 1743  -3.200  10.681  -7.445
   23PRO     CB 1744  -3.401  10.720  -7.392
   23PRO    HB1 1745  -3.484  10.803  -7.401
   23PRO    HB2 1746  -3.440  10.632  -7.459
   23PRO     CG 1747  -3.374  10.678  -7.247
   23PRO    HG1 1748  -3.335  10.571  -7.242
   23PRO    HG2 1749  -3.469  10.681  -7.185
   23PRO      C 1750  -3.255  10.837  -7.565
   23PRO      O 1751  -3.273  10.958  -7.572
   24GLY      N 1752  -3.227  10.761  -7.673
   24GLY     HN 1753  -3.204  10.665  -7.661
   24GLY     CA 1754  -3.225  10.802  -7.810
   24GLY    HA1 1755  -3.246  10.716  -7.868
   24GLY    HA2 1756  -3.294  10.881  -7.819
   24GLY      C 1757  -3.090  10.852  -7.847
   24GLY      O 1758  -3.023  10.795  -7.933
   25VAL      N 1759  -3.043  10.961  -7.784
   25VAL     HN 1760  -3.098  11.009  -7.716
   25VAL     CA 1761  -2.914  11.018  -7.807
   25VAL     HA 1762  -2.902  11.015  -7.914
   25VAL     CB 1763  -2.899  11.161  -7.766
   25VAL     HB 1764  -2.793  11.194  -7.778
   25VAL   MCG1 1765  -3.030  11.218  -7.854
   25VAL   MCG2 1766  -2.960  11.277  -7.871
   25VAL    CG1 1767  -2.990  11.243  -7.858
   25VAL   HG11 1768  -3.092  11.198  -7.862
   25VAL   HG12 1769  -3.000  11.347  -7.820
   25VAL   HG13 1770  -2.948  11.246  -7.961
   25VAL   MCG1 1771  -2.988  11.165  -7.623
   25VAL   MCG2 1772  -2.908  11.211  -7.605
   25VAL    CG2 1773  -2.946  11.187  -7.621
   25VAL   HG21 1774  -3.046  11.142  -7.605
   25VAL   HG22 1775  -2.874  11.141  -7.550
   25VAL   HG23 1776  -2.951  11.296  -7.602
   25VAL      C 1777  -2.798  10.943  -7.751
   25VAL      O 1778  -2.682  10.968  -7.782
   26GLY      N 1779  -2.824  10.853  -7.654
   26GLY     HN 1780  -2.918  10.833  -7.627
   26GLY     CA 1781  -2.725  10.780  -7.582
   26GLY    HA1 1782  -2.659  10.846  -7.558
   26GLY    HA2 1783  -2.774  10.737  -7.511
   26GLY      C 1784  -2.650  10.671  -7.651
   26GLY      O 1785  -2.691  10.622  -7.756
   27VAL      N 1786  -2.539  10.615  -7.599
   27VAL     HN 1787  -2.503  10.649  -7.513
   27VAL     CA 1788  -2.460  10.507  -7.652
   27VAL     HA 1789  -2.474  10.507  -7.759
   27VAL     CB 1790  -2.316  10.534  -7.619
   27VAL     HB 1791  -2.306  10.644  -7.604
   27VAL   MCG1 1792  -2.265  10.421  -7.506
   27VAL   MCG2 1793  -2.249  10.505  -7.468
   27VAL    CG1 1794  -2.260  10.466  -7.493
   27VAL   HG11 1795  -2.264  10.356  -7.504
   27VAL   HG12 1796  -2.154  10.497  -7.477
   27VAL   HG13 1797  -2.319  10.496  -7.404
   27VAL   MCG1 1798  -2.184  10.525  -7.723
   27VAL   MCG2 1799  -2.247  10.463  -7.755
   27VAL    CG2 1800  -2.220  10.496  -7.733
   27VAL   HG21 1801  -2.127  10.555  -7.726
   27VAL   HG22 1802  -2.195  10.388  -7.727
   27VAL   HG23 1803  -2.268  10.516  -7.832
   27VAL      C 1804  -2.507  10.376  -7.598
   27VAL      O 1805  -2.534  10.353  -7.481
   28PRO      N 1806  -2.504  10.269  -7.672
   28PRO     CD 1807  -2.490  10.265  -7.817
   28PRO    HD1 1808  -2.588  10.304  -7.869
   28PRO    HD2 1809  -2.401  10.334  -7.852
   28PRO     CA 1810  -2.518  10.139  -7.614
   28PRO     HA 1811  -2.610  10.144  -7.558
   28PRO     CB 1812  -2.537  10.042  -7.731
   28PRO    HB1 1813  -2.492   9.937  -7.709
   28PRO    HB2 1814  -2.650  10.023  -7.755
   28PRO     CG 1815  -2.464  10.116  -7.844
   28PRO    HG1 1816  -2.504  10.085  -7.947
   28PRO    HG2 1817  -2.352  10.093  -7.844
   28PRO      C 1818  -2.418  10.086  -7.517
   28PRO      O 1819  -2.300  10.095  -7.549
   29GLY      N 1820  -2.465  10.027  -7.405
   29GLY     HN 1821  -2.561  10.035  -7.381
   29GLY     CA 1822  -2.389   9.950  -7.312
   29GLY    HA1 1823  -2.294   9.996  -7.303
   29GLY    HA2 1824  -2.446   9.943  -7.223
   29GLY      C 1825  -2.369   9.812  -7.366
   29GLY      O 1826  -2.411   9.777  -7.476
   30VAL      N 1827  -2.327   9.718  -7.279
   30VAL     HN 1828  -2.287   9.746  -7.192
   30VAL     CA 1829  -2.332   9.576  -7.294
   30VAL     HA 1830  -2.312   9.561  -7.399
   30VAL     CB 1831  -2.224   9.501  -7.221
   30VAL     HB 1832  -2.247   9.507  -7.113
   30VAL   MCG1 1833  -2.270   9.341  -7.242
   30VAL   MCG2 1834  -2.188   9.350  -7.286
   30VAL    CG1 1835  -2.229   9.353  -7.262
   30VAL   HG11 1836  -2.322   9.306  -7.223
   30VAL   HG12 1837  -2.228   9.344  -7.373
   30VAL   HG13 1838  -2.141   9.299  -7.220
   30VAL   MCG1 1839  -2.091   9.604  -7.217
   30VAL   MCG2 1840  -2.065   9.531  -7.269
   30VAL    CG2 1841  -2.085   9.564  -7.242
   30VAL   HG21 1842  -2.079   9.662  -7.189
   30VAL   HG22 1843  -2.006   9.497  -7.202
   30VAL   HG23 1844  -2.067   9.581  -7.350
   30VAL      C 1845  -2.470   9.526  -7.274
   30VAL      O 1846  -2.515   9.512  -7.160
   31GLY      N 1847  -2.539   9.490  -7.384
   31GLY     HN 1848  -2.500   9.504  -7.474
   31GLY     CA 1849  -2.669   9.431  -7.386
   31GLY    HA1 1850  -2.674   9.380  -7.472
   31GLY    HA2 1851  -2.676   9.379  -7.301
   31GLY      C 1852  -2.783   9.528  -7.387
   31GLY      O 1853  -2.897   9.487  -7.409
   32VAL      N 1854  -2.754   9.659  -7.381
   32VAL     HN 1855  -2.662   9.692  -7.398
   32VAL     CA 1856  -2.849   9.762  -7.351
   32VAL     HA 1857  -2.947   9.717  -7.344
   32VAL     CB 1858  -2.811   9.832  -7.224
   32VAL     HB 1859  -2.722   9.895  -7.244
   32VAL   MCG1 1860  -2.965   9.895  -7.199
   32VAL   MCG2 1861  -2.905   9.963  -7.176
   32VAL    CG1 1862  -2.929   9.924  -7.189
   32VAL   HG11 1863  -3.025   9.871  -7.206
   32VAL   HG12 1864  -2.924   9.955  -7.083
   32VAL   HG13 1865  -2.926  10.015  -7.253
   32VAL   MCG1 1866  -2.736   9.724  -7.119
   32VAL   MCG2 1867  -2.818   9.744  -7.080
   32VAL    CG2 1868  -2.779   9.739  -7.106
   32VAL   HG21 1869  -2.678   9.693  -7.120
   32VAL   HG22 1870  -2.779   9.796  -7.010
   32VAL   HG23 1871  -2.855   9.658  -7.099
   32VAL      C 1872  -2.845   9.862  -7.461
   32VAL      O 1873  -2.736   9.916  -7.481
   33PRO      N 1874  -2.946   9.882  -7.540
   33PRO     CD 1875  -3.076   9.819  -7.529
   33PRO    HD1 1876  -3.064   9.704  -7.525
   33PRO    HD2 1877  -3.129   9.853  -7.431
   33PRO     CA 1878  -2.956  10.001  -7.620
   33PRO     HA 1879  -2.893   9.980  -7.705
   33PRO     CB 1880  -3.100  10.007  -7.669
   33PRO    HB1 1881  -3.162  10.081  -7.608
   33PRO    HB2 1882  -3.106  10.043  -7.778
   33PRO     CG 1883  -3.153   9.864  -7.654
   33PRO    HG1 1884  -3.131   9.797  -7.748
   33PRO    HG2 1885  -3.270   9.859  -7.640
   33PRO      C 1886  -2.914  10.137  -7.576
   33PRO      O 1887  -2.929  10.175  -7.460
   34GLY      N 1888  -2.862  10.226  -7.662
   34GLY     HN 1889  -2.819  10.198  -7.748
   34GLY     CA 1890  -2.864  10.367  -7.637
   34GLY    HA1 1891  -2.874  10.379  -7.533
   34GLY    HA2 1892  -2.776  10.406  -7.679
   34GLY      C 1893  -2.981  10.431  -7.703
   34GLY      O 1894  -3.039  10.521  -7.643
   35VAL      N 1895  -3.026  10.384  -7.821
   35VAL     HN 1896  -2.973  10.319  -7.875
   35VAL     CA 1897  -3.152  10.423  -7.877
   35VAL     HA 1898  -3.157  10.530  -7.860
   35VAL     CB 1899  -3.158  10.401  -8.025
   35VAL     HB 1900  -3.249  10.449  -8.066
   35VAL   MCG1 1901  -3.039  10.437  -8.138
   35VAL   MCG2 1902  -3.015  10.483  -8.060
   35VAL    CG1 1903  -3.033  10.457  -8.096
   35VAL   HG11 1904  -3.029  10.420  -8.200
   35VAL   HG12 1905  -3.037  10.568  -8.097
   35VAL   HG13 1906  -2.941  10.425  -8.042
   35VAL   MCG1 1907  -3.208  10.242  -8.045
   35VAL   MCG2 1908  -3.116  10.242  -8.062
   35VAL    CG2 1909  -3.162  10.250  -8.052
   35VAL   HG21 1910  -3.265  10.211  -8.040
   35VAL   HG22 1911  -3.128  10.228  -8.156
   35VAL   HG23 1912  -3.095  10.196  -7.981
   35VAL      C 1913  -3.274  10.364  -7.808
   35VAL    OT1 1914  -3.286  10.250  -7.767
   35VAL    OT2 1915  -3.389  10.444  -7.816
   35VAL    HT2 1916  -3.471  10.398  -7.798
    1GLY      N 1917  10.471   3.526  -9.392
    1GLY    HT1 1918  10.417   3.514  -9.308
    1GLY    HT2 1919  10.562   3.501  -9.426
    1GLY     CA 1920  10.396   3.600  -9.492
    1GLY    HA1 1921  10.301   3.625  -9.452
    1GLY    HA2 1922  10.452   3.687  -9.519
    1GLY      C 1923  10.377   3.515  -9.612
    1GLY      O 1924  10.264   3.476  -9.641
    2VAL      N 1925  10.483   3.502  -9.695
    2VAL     HN 1926  10.569   3.546  -9.672
    2VAL     CA 1927  10.487   3.430  -9.818
    2VAL     HA 1928  10.384   3.413  -9.846
    2VAL     CB 1929  10.552   3.513  -9.924
    2VAL     HB 1930  10.648   3.555  -9.887
    2VAL   MCG1 1931  10.608   3.397 -10.032
    2VAL   MCG2 1932  10.546   3.449 -10.080
    2VAL    CG1 1933  10.576   3.427 -10.050
    2VAL   HG11 1934  10.651   3.348 -10.028
    2VAL   HG12 1935  10.481   3.379 -10.082
    2VAL   HG13 1936  10.614   3.491 -10.133
    2VAL   MCG1 1937  10.413   3.601  -9.958
    2VAL   MCG2 1938  10.483   3.664  -9.953
    2VAL    CG2 1939  10.453   3.627  -9.954
    2VAL   HG21 1940  10.351   3.586  -9.967
    2VAL   HG22 1941  10.452   3.700  -9.870
    2VAL   HG23 1942  10.482   3.680 -10.047
    2VAL      C 1943  10.549   3.296  -9.799
    2VAL      O 1944  10.663   3.306  -9.752
    3PRO      N 1945  10.492   3.180  -9.814
    3PRO     CD 1946  10.355   3.165  -9.862
    3PRO    HD1 1947  10.286   3.225  -9.794
    3PRO    HD2 1948  10.349   3.206  -9.967
    3PRO     CA 1949  10.557   3.055  -9.784
    3PRO     HA 1950  10.564   3.048  -9.677
    3PRO     CB 1951  10.459   2.952  -9.841
    3PRO    HB1 1952  10.496   2.916  -9.938
    3PRO    HB2 1953  10.452   2.867  -9.772
    3PRO     CG 1954  10.320   3.016  -9.859
    3PRO    HG1 1955  10.247   2.988  -9.772
    3PRO    HG2 1956  10.267   2.980  -9.957
    3PRO      C 1957  10.694   3.034  -9.839
    3PRO      O 1958  10.724   3.054  -9.956
    4GLY      N 1959  10.779   2.976  -9.752
    4GLY     HN 1960  10.746   2.953  -9.661
    4GLY     CA 1961  10.916   2.941  -9.770
    4GLY    HA1 1962  10.932   2.852  -9.716
    4GLY    HA2 1963  10.933   2.934  -9.874
    4GLY      C 1964  11.004   3.047  -9.715
    4GLY      O 1965  11.098   3.025  -9.639
    5VAL      N 1966  10.972   3.170  -9.759
    5VAL     HN 1967  10.889   3.180  -9.814
    5VAL     CA 1968  11.037   3.296  -9.742
    5VAL     HA 1969  11.143   3.281  -9.760
    5VAL     CB 1970  10.979   3.394  -9.839
    5VAL     HB 1971  10.872   3.412  -9.814
    5VAL   MCG1 1972  11.058   3.538  -9.801
    5VAL   MCG2 1973  11.055   3.534  -9.895
    5VAL    CG1 1974  11.053   3.529  -9.848
    5VAL   HG11 1975  11.074   3.567  -9.745
    5VAL   HG12 1976  11.149   3.517  -9.902
    5VAL   HG13 1977  10.990   3.604  -9.901
    5VAL   MCG1 1978  10.975   3.367 -10.005
    5VAL   MCG2 1979  11.004   3.287  -9.967
    5VAL    CG2 1980  10.989   3.330  -9.979
    5VAL   HG21 1981  10.959   3.404 -10.057
    5VAL   HG22 1982  11.093   3.298  -9.999
    5VAL   HG23 1983  10.922   3.242  -9.985
    5VAL      C 1984  11.018   3.348  -9.604
    5VAL      O 1985  10.902   3.357  -9.563
    6GLY      N 1986  11.122   3.398  -9.534
    6GLY     HN 1987  11.215   3.389  -9.568
    6GLY     CA 1988  11.109   3.466  -9.409
    6GLY    HA1 1989  11.080   3.397  -9.347
    6GLY    HA2 1990  11.196   3.507  -9.395
    6GLY      C 1991  11.009   3.576  -9.398
    6GLY      O 1992  10.976   3.646  -9.494
    7VAL      N 1993  10.956   3.584  -9.275
    7VAL     HN 1994  10.992   3.530  -9.199
    7VAL     CA 1995  10.846   3.669  -9.241
    7VAL     HA 1996  10.769   3.652  -9.315
    7VAL     CB 1997  10.797   3.629  -9.105
    7VAL     HB 1998  10.885   3.618  -9.039
    7VAL   MCG1 1999  10.671   3.738  -9.075
    7VAL   MCG2 2000  10.721   3.733  -8.996
    7VAL    CG1 2001  10.701   3.730  -9.039
    7VAL   HG11 2002  10.622   3.760  -9.111
    7VAL   HG12 2003  10.653   3.685  -8.950
    7VAL   HG13 2004  10.757   3.821  -9.007
    7VAL   MCG1 2005  10.756   3.467  -9.088
    7VAL   MCG2 2006  10.683   3.508  -9.130
    7VAL    CG2 2007  10.723   3.494  -9.109
    7VAL   HG21 2008  10.786   3.415  -9.063
    7VAL   HG22 2009  10.628   3.501  -9.052
    7VAL   HG23 2010  10.701   3.466  -9.214
    7VAL      C 2011  10.883   3.813  -9.242
    7VAL      O 2012  10.980   3.842  -9.172
    8PRO      N 2013  10.830   3.912  -9.307
    8PRO     CD 2014  10.708   3.893  -9.384
    8PRO    HD1 2015  10.726   3.814  -9.468
    8PRO    HD2 2016  10.623   3.853  -9.315
    8PRO     CA 2017  10.875   4.048  -9.298
    8PRO     HA 2018  10.964   4.052  -9.359
    8PRO     CB 2019  10.765   4.130  -9.365
    8PRO    HB1 2020  10.706   4.186  -9.288
    8PRO    HB2 2021  10.809   4.205  -9.435
    8PRO     CG 2022  10.675   4.031  -9.441
    8PRO    HG1 2023  10.695   4.035  -9.553
    8PRO    HG2 2024  10.565   4.057  -9.426
    8PRO      C 2025  10.914   4.107  -9.167
    8PRO      O 2026  10.848   4.094  -9.064
    9GLY      N 2027  11.023   4.185  -9.158
    9GLY     HN 2028  11.077   4.204  -9.240
    9GLY     CA 2029  11.076   4.248  -9.042
    9GLY    HA1 2030  11.028   4.206  -8.962
    9GLY    HA2 2031  11.177   4.235  -9.046
    9GLY      C 2032  11.050   4.395  -9.036
    9GLY      O 2033  11.068   4.459  -8.932
   10VAL      N 2034  11.007   4.458  -9.147
   10VAL     HN 2035  10.988   4.408  -9.231
   10VAL     CA 2036  10.986   4.599  -9.154
   10VAL     HA 2037  11.049   4.648  -9.081
   10VAL     CB 2038  11.017   4.644  -9.294
   10VAL     HB 2039  10.955   4.586  -9.366
   10VAL   MCG1 2040  10.946   4.797  -9.298
   10VAL   MCG2 2041  11.033   4.807  -9.333
   10VAL    CG1 2042  10.991   4.794  -9.314
   10VAL   HG11 2043  10.888   4.820  -9.281
   10VAL   HG12 2044  11.064   4.854  -9.256
   10VAL   HG13 2045  11.001   4.820  -9.422
   10VAL   MCG1 2046  11.168   4.640  -9.368
   10VAL   MCG2 2047  11.179   4.600  -9.284
   10VAL    CG2 2048  11.166   4.621  -9.324
   10VAL   HG21 2049  11.191   4.660  -9.426
   10VAL   HG22 2050  11.229   4.674  -9.249
   10VAL   HG23 2051  11.189   4.513  -9.321
   10VAL      C 2052  10.842   4.618  -9.118
   10VAL      O 2053  10.755   4.544  -9.164
   11GLY      N 2054  10.809   4.708  -9.025
   11GLY     HN 2055  10.879   4.755  -8.972
   11GLY     CA 2056  10.675   4.747  -8.991
   11GLY    HA1 2057  10.684   4.839  -8.956
   11GLY    HA2 2058  10.624   4.735  -9.075
   11GLY      C 2059  10.605   4.668  -8.887
   11GLY      O 2060  10.488   4.694  -8.858
   12VAL      N 2061  10.674   4.570  -8.827
   12VAL     HN 2062  10.771   4.553  -8.846
   12VAL     CA 2063  10.613   4.483  -8.731
   12VAL     HA 2064  10.528   4.536  -8.691
   12VAL     CB 2065  10.567   4.355  -8.793
   12VAL     HB 2066  10.576   4.274  -8.718
   12VAL   MCG1 2067  10.422   4.401  -8.865
   12VAL   MCG2 2068  10.402   4.328  -8.811
   12VAL    CG1 2069  10.419   4.364  -8.836
   12VAL   HG11 2070  10.405   4.448  -8.907
   12VAL   HG12 2071  10.388   4.270  -8.885
   12VAL   HG13 2072  10.355   4.381  -8.747
   12VAL   MCG1 2073  10.627   4.343  -8.950
   12VAL   MCG2 2074  10.673   4.280  -8.899
   12VAL    CG2 2075  10.646   4.313  -8.918
   12VAL   HG21 2076  10.614   4.374  -9.006
   12VAL   HG22 2077  10.755   4.330  -8.902
   12VAL   HG23 2078  10.629   4.206  -8.941
   12VAL      C 2079  10.710   4.463  -8.620
   12VAL      O 2080  10.830   4.472  -8.648
   13PRO      N 2081  10.665   4.450  -8.498
   13PRO     CD 2082  10.525   4.433  -8.462
   13PRO    HD1 2083  10.470   4.531  -8.481
   13PRO    HD2 2084  10.480   4.352  -8.528
   13PRO     CA 2085  10.749   4.446  -8.382
   13PRO     HA 2086  10.820   4.528  -8.388
   13PRO     CB 2087  10.651   4.457  -8.266
   13PRO    HB1 2088  10.691   4.403  -8.174
   13PRO    HB2 2089  10.635   4.565  -8.237
   13PRO     CG 2090  10.520   4.394  -8.314
   13PRO    HG1 2091  10.425   4.436  -8.258
   13PRO    HG2 2092  10.515   4.277  -8.297
   13PRO      C 2093  10.825   4.318  -8.370
   13PRO      O 2094  10.779   4.213  -8.414
   14GLY      N 2095  10.950   4.320  -8.321
   14GLY     HN 2096  10.997   4.406  -8.302
   14GLY     CA 2097  11.024   4.202  -8.293
   14GLY    HA1 2098  11.005   4.136  -8.370
   14GLY    HA2 2099  11.123   4.231  -8.282
   14GLY      C 2100  10.981   4.137  -8.166
   14GLY      O 2101  10.999   4.016  -8.150
   15VAL      N 2102  10.921   4.217  -8.076
   15VAL     HN 2103  10.914   4.314  -8.097
   15VAL     CA 2104  10.863   4.190  -7.948
   15VAL     HA 2105  10.930   4.118  -7.903
   15VAL     CB 2106  10.849   4.302  -7.850
   15VAL     HB 2107  10.747   4.345  -7.857
   15VAL   MCG1 2108  10.830   4.237  -7.696
   15VAL   MCG2 2109  10.918   4.266  -7.701
   15VAL    CG1 2110  10.873   4.254  -7.706
   15VAL   HG11 2111  10.780   4.209  -7.664
   15VAL   HG12 2112  10.953   4.177  -7.704
   15VAL   HG13 2113  10.903   4.339  -7.641
   15VAL   MCG1 2114  10.931   4.435  -7.913
   15VAL   MCG2 2115  10.983   4.403  -7.841
   15VAL    CG2 2116  10.952   4.413  -7.876
   15VAL   HG21 2117  10.920   4.476  -7.962
   15VAL   HG22 2118  10.962   4.478  -7.786
   15VAL   HG23 2119  11.051   4.369  -7.899
   15VAL      C 2120  10.734   4.117  -7.966
   15VAL      O 2121  10.648   4.160  -8.042
   16GLY      N 2122  10.724   4.001  -7.898
   16GLY     HN 2123  10.801   3.963  -7.847
   16GLY     CA 2124  10.603   3.925  -7.895
   16GLY    HA1 2125  10.605   3.871  -7.807
   16GLY    HA2 2126  10.526   3.993  -7.905
   16GLY      C 2127  10.593   3.828  -8.007
   16GLY      O 2128  10.496   3.752  -8.014
   17VAL      N 2129  10.698   3.819  -8.091
   17VAL     HN 2130  10.777   3.879  -8.082
   17VAL     CA 2131  10.704   3.724  -8.198
   17VAL     HA 2132  10.603   3.693  -8.219
   17VAL     CB 2133  10.770   3.772  -8.323
   17VAL     HB 2134  10.880   3.779  -8.307
   17VAL   MCG1 2135  10.767   3.693  -8.472
   17VAL   MCG2 2136  10.713   3.643  -8.414
   17VAL    CG1 2137  10.741   3.673  -8.437
   17VAL   HG11 2138  10.795   3.704  -8.530
   17VAL   HG12 2139  10.776   3.571  -8.409
   17VAL   HG13 2140  10.632   3.669  -8.458
   17VAL   MCG1 2141  10.727   3.935  -8.327
   17VAL   MCG2 2142  10.700   3.899  -8.409
   17VAL    CG2 2143  10.716   3.910  -8.366
   17VAL   HG21 2144  10.733   3.984  -8.285
   17VAL   HG22 2145  10.768   3.945  -8.458
   17VAL   HG23 2146  10.607   3.904  -8.387
   17VAL      C 2147  10.781   3.606  -8.149
   17VAL      O 2148  10.895   3.625  -8.107
   18PRO      N 2149  10.743   3.482  -8.157
   18PRO     CD 2150  10.604   3.447  -8.129
   18PRO    HD1 2151  10.553   3.531  -8.065
   18PRO    HD2 2152  10.544   3.436  -8.229
   18PRO     CA 2153  10.831   3.381  -8.108
   18PRO     HA 2154  10.862   3.411  -8.009
   18PRO     CB 2155  10.747   3.253  -8.103
   18PRO    HB1 2156  10.738   3.198  -8.208
   18PRO    HB2 2157  10.792   3.170  -8.031
   18PRO     CG 2158  10.616   3.314  -8.053
   18PRO    HG1 2159  10.617   3.331  -7.939
   18PRO    HG2 2160  10.526   3.245  -8.074
   18PRO      C 2161  10.955   3.359  -8.188
   18PRO      O 2162  10.952   3.344  -8.310
   19GLY      N 2163  11.075   3.352  -8.127
   19GLY     HN 2164  11.087   3.363  -8.029
   19GLY     CA 2165  11.192   3.327  -8.205
   19GLY    HA1 2166  11.170   3.355  -8.305
   19GLY    HA2 2167  11.272   3.381  -8.160
   19GLY      C 2168  11.224   3.182  -8.201
   19GLY      O 2169  11.144   3.102  -8.153
   20VAL      N 2170  11.344   3.143  -8.247
   20VAL     HN 2171  11.412   3.210  -8.276
   20VAL     CA 2172  11.388   3.008  -8.261
   20VAL     HA 2173  11.315   2.958  -8.323
   20VAL     CB 2174  11.524   2.994  -8.323
   20VAL     HB 2175  11.596   3.058  -8.267
   20VAL   MCG1 2176  11.591   2.846  -8.280
   20VAL   MCG2 2177  11.568   2.839  -8.370
   20VAL    CG1 2178  11.577   2.849  -8.325
   20VAL   HG11 2179  11.615   2.821  -8.225
   20VAL   HG12 2180  11.495   2.779  -8.353
   20VAL   HG13 2181  11.659   2.840  -8.399
   20VAL   MCG1 2182  11.514   3.087  -8.462
   20VAL   MCG2 2183  11.522   2.998  -8.491
   20VAL    CG2 2184  11.518   3.040  -8.469
   20VAL   HG21 2185  11.508   3.151  -8.474
   20VAL   HG22 2186  11.611   3.011  -8.522
   20VAL   HG23 2187  11.431   2.994  -8.521
   20VAL      C 2188  11.389   2.939  -8.128
   20VAL      O 2189  11.431   2.988  -8.023
   21GLY      N 2190  11.342   2.813  -8.121
   21GLY     HN 2191  11.308   2.769  -8.204
   21GLY     CA 2192  11.333   2.728  -8.007
   21GLY    HA1 2193  11.359   2.638  -8.040
   21GLY    HA2 2194  11.391   2.770  -7.939
   21GLY      C 2195  11.198   2.713  -7.945
   21GLY      O 2196  11.192   2.703  -7.822
   22VAL      N 2197  11.086   2.693  -8.017
   22VAL     HN 2198  11.090   2.678  -8.115
   22VAL     CA 2199  10.955   2.692  -7.961
   22VAL     HA 2200  10.954   2.764  -7.879
   22VAL     CB 2201  10.849   2.727  -8.061
   22VAL     HB 2202  10.750   2.710  -8.014
   22VAL   MCG1 2203  10.817   2.891  -8.083
   22VAL   MCG2 2204  10.895   2.873  -8.132
   22VAL    CG1 2205  10.856   2.874  -8.105
   22VAL   HG11 2206  10.771   2.931  -8.062
   22VAL   HG12 2207  10.951   2.920  -8.071
   22VAL   HG13 2208  10.851   2.881  -8.216
   22VAL   MCG1 2209  10.902   2.650  -8.200
   22VAL   MCG2 2210  10.814   2.622  -8.187
   22VAL    CG2 2211  10.858   2.640  -8.187
   22VAL   HG21 2212  10.958   2.650  -8.234
   22VAL   HG22 2213  10.840   2.534  -8.162
   22VAL   HG23 2214  10.781   2.672  -8.261
   22VAL      C 2215  10.930   2.556  -7.905
   22VAL      O 2216  10.957   2.457  -7.973
   23PRO      N 2217  10.885   2.527  -7.787
   23PRO     CD 2218  10.860   2.626  -7.683
   23PRO    HD1 2219  10.953   2.691  -7.669
   23PRO    HD2 2220  10.773   2.693  -7.714
   23PRO     CA 2221  10.892   2.394  -7.734
   23PRO     HA 2222  10.988   2.355  -7.766
   23PRO     CB 2223  10.890   2.410  -7.582
   23PRO    HB1 2224  10.830   2.327  -7.533
   23PRO    HB2 2225  10.995   2.404  -7.539
   23PRO     CG 2226  10.827   2.547  -7.555
   23PRO    HG1 2227  10.871   2.598  -7.461
   23PRO    HG2 2228  10.713   2.540  -7.537
   23PRO      C 2229  10.790   2.301  -7.789
   23PRO      O 2230  10.808   2.180  -7.776
   24GLY      N 2231  10.678   2.355  -7.841
   24GLY     HN 2232  10.659   2.452  -7.828
   24GLY     CA 2233  10.578   2.287  -7.917
   24GLY    HA1 2234  10.583   2.193  -7.886
   24GLY    HA2 2235  10.495   2.337  -7.899
   24GLY      C 2236  10.595   2.284  -8.065
   24GLY      O 2237  10.693   2.342  -8.111
   25VAL      N 2238  10.502   2.218  -8.137
   25VAL     HN 2239  10.433   2.162  -8.092
   25VAL     CA 2240  10.491   2.221  -8.279
   25VAL     HA 2241  10.589   2.198  -8.317
   25VAL     CB 2242  10.393   2.123  -8.338
   25VAL     HB 2243  10.394   2.139  -8.448
   25VAL   MCG1 2244  10.408   1.956  -8.332
   25VAL   MCG2 2245  10.486   1.990  -8.292
   25VAL    CG1 2246  10.444   1.980  -8.313
   25VAL   HG11 2247  10.371   1.906  -8.351
   25VAL   HG12 2248  10.541   1.965  -8.366
   25VAL   HG13 2249  10.459   1.963  -8.205
   25VAL   MCG1 2250  10.228   2.109  -8.309
   25VAL   MCG2 2251  10.255   2.188  -8.267
   25VAL    CG2 2252  10.249   2.147  -8.290
   25VAL   HG21 2253  10.183   2.065  -8.326
   25VAL   HG22 2254  10.245   2.151  -8.179
   25VAL   HG23 2255  10.211   2.244  -8.331
   25VAL      C 2256  10.456   2.358  -8.324
   25VAL      O 2257  10.402   2.439  -8.248
   26GLY      N 2258  10.491   2.392  -8.449
   26GLY     HN 2259  10.535   2.327  -8.510
   26GLY     CA 2260  10.468   2.522  -8.504
   26GLY    HA1 2261  10.400   2.512  -8.586
   26GLY    HA2 2262  10.433   2.585  -8.425
   26GLY      C 2263  10.598   2.574  -8.555
   26GLY      O 2264  10.703   2.513  -8.536
   27VAL      N 2265  10.599   2.687  -8.628
   27VAL     HN 2266  10.514   2.733  -8.651
   27VAL     CA 2267  10.715   2.754  -8.680
   27VAL     HA 2268  10.797   2.684  -8.674
   27VAL     CB 2269  10.695   2.797  -8.822
   27VAL     HB 2270  10.783   2.856  -8.855
   27VAL   MCG1 2271  10.641   2.656  -8.897
   27VAL   MCG2 2272  10.727   2.672  -8.930
   27VAL    CG1 2273  10.685   2.670  -8.909
   27VAL   HG11 2274  10.586   2.621  -8.894
   27VAL   HG12 2275  10.695   2.697  -9.016
   27VAL   HG13 2276  10.765   2.599  -8.882
   27VAL   MCG1 2277  10.574   2.914  -8.816
   27VAL   MCG2 2278  10.548   2.854  -8.882
   27VAL    CG2 2279  10.568   2.880  -8.848
   27VAL   HG21 2280  10.565   2.968  -8.780
   27VAL   HG22 2281  10.566   2.915  -8.953
   27VAL   HG23 2282  10.477   2.818  -8.829
   27VAL      C 2283  10.747   2.871  -8.593
   27VAL      O 2284  10.655   2.934  -8.541
   28PRO      N 2285  10.868   2.914  -8.572
   28PRO     CD 2286  10.987   2.843  -8.616
   28PRO    HD1 2287  11.005   2.751  -8.548
   28PRO    HD2 2288  10.973   2.806  -8.724
   28PRO     CA 2289  10.895   3.046  -8.523
   28PRO     HA 2290  10.833   3.066  -8.437
   28PRO     CB 2291  11.044   3.031  -8.492
   28PRO    HB1 2292  11.095   3.132  -8.488
   28PRO    HB2 2293  11.060   2.982  -8.391
   28PRO     CG 2294  11.102   2.945  -8.605
   28PRO    HG1 2295  11.207   2.896  -8.579
   28PRO    HG2 2296  11.122   3.005  -8.706
   28PRO      C 2297  10.873   3.152  -8.626
   28PRO      O 2298  10.886   3.135  -8.747
   29GLY      N 2299  10.826   3.270  -8.581
   29GLY     HN 2300  10.807   3.288  -8.484
   29GLY     CA 2301  10.800   3.376  -8.673
   29GLY    HA1 2302  10.762   3.332  -8.761
   29GLY    HA2 2303  10.736   3.444  -8.624
   29GLY      C 2304  10.927   3.447  -8.707
   29GLY      O 2305  10.936   3.515  -8.809
   30VAL      N 2306  11.038   3.431  -8.633
   30VAL     HN 2307  11.034   3.368  -8.555
   30VAL     CA 2308  11.168   3.490  -8.645
   30VAL     HA 2309  11.168   3.551  -8.734
   30VAL     CB 2310  11.203   3.572  -8.524
   30VAL     HB 2311  11.221   3.507  -8.436
   30VAL   MCG1 2312  11.359   3.623  -8.559
   30VAL   MCG2 2313  11.307   3.700  -8.555
   30VAL    CG1 2314  11.327   3.657  -8.555
   30VAL   HG11 2315  11.416   3.592  -8.568
   30VAL   HG12 2316  11.312   3.715  -8.650
   30VAL   HG13 2317  11.346   3.729  -8.473
   30VAL   MCG1 2318  11.075   3.679  -8.546
   30VAL   MCG2 2319  11.067   3.646  -8.459
   30VAL    CG2 2320  11.077   3.658  -8.503
   30VAL   HG21 2321  11.056   3.717  -8.596
   30VAL   HG22 2322  10.990   3.594  -8.480
   30VAL   HG23 2323  11.093   3.729  -8.419
   30VAL      C 2324  11.273   3.385  -8.656
   30VAL      O 2325  11.262   3.277  -8.598
   31GLY      N 2326  11.373   3.421  -8.738
   31GLY     HN 2327  11.373   3.510  -8.783
   31GLY     CA 2328  11.486   3.339  -8.768
   31GLY    HA1 2329  11.450   3.245  -8.773
   31GLY    HA2 2330  11.526   3.378  -8.852
   31GLY      C 2331  11.594   3.339  -8.665
   31GLY      O 2332  11.683   3.255  -8.673
   32VAL      N 2333  11.589   3.421  -8.558
   32VAL     HN 2334  11.516   3.488  -8.547
   32VAL     CA 2335  11.686   3.419  -8.453
   32VAL     HA 2336  11.749   3.333  -8.470
   32VAL     CB 2337  11.767   3.545  -8.461
   32VAL     HB 2338  11.848   3.537  -8.386
   32VAL   MCG1 2339  11.796   3.578  -8.624
   32VAL   MCG2 2340  11.880   3.559  -8.586
   32VAL    CG1 2341  11.835   3.567  -8.598
   32VAL   HG11 2342  11.758   3.594  -8.674
   32VAL   HG12 2343  11.909   3.650  -8.591
   32VAL   HG13 2344  11.887   3.475  -8.630
   32VAL   MCG1 2345  11.660   3.674  -8.467
   32VAL   MCG2 2346  11.706   3.682  -8.386
   32VAL    CG2 2347  11.687   3.672  -8.428
   32VAL   HG21 2348  11.616   3.694  -8.510
   32VAL   HG22 2349  11.630   3.657  -8.334
   32VAL   HG23 2350  11.756   3.758  -8.415
   32VAL      C 2351  11.619   3.403  -8.321
   32VAL      O 2352  11.497   3.417  -8.317
   33PRO      N 2353  11.686   3.370  -8.214
   33PRO     CD 2354  11.799   3.279  -8.225
   33PRO    HD1 2355  11.762   3.180  -8.263
   33PRO    HD2 2356  11.873   3.322  -8.298
   33PRO     CA 2357  11.637   3.365  -8.080
   33PRO     HA 2358  11.557   3.292  -8.079
   33PRO     CB 2359  11.754   3.319  -7.993
   33PRO    HB1 2360  11.794   3.405  -7.934
   33PRO    HB2 2361  11.721   3.241  -7.921
   33PRO     CG 2362  11.863   3.263  -8.086
   33PRO    HG1 2363  11.889   3.152  -8.062
   33PRO    HG2 2364  11.963   3.321  -8.077
   33PRO      C 2365  11.576   3.494  -8.038
   33PRO      O 2366  11.637   3.600  -8.049
   34GLY      N 2367  11.449   3.484  -7.995
   34GLY     HN 2368  11.408   3.395  -7.977
   34GLY     CA 2369  11.363   3.595  -7.971
   34GLY    HA1 2370  11.344   3.633  -8.061
   34GLY    HA2 2371  11.286   3.558  -7.920
   34GLY      C 2372  11.419   3.706  -7.889
   34GLY      O 2373  11.507   3.683  -7.806
   35VAL      N 2374  11.369   3.829  -7.911
   35VAL     HN 2375  11.295   3.844  -7.976
   35VAL     CA 2376  11.415   3.948  -7.846
   35VAL     HA 2377  11.522   3.946  -7.857
   35VAL     CB 2378  11.368   4.080  -7.899
   35VAL     HB 2379  11.406   4.090  -8.003
   35VAL   MCG1 2380  11.207   4.120  -7.927
   35VAL   MCG2 2381  11.206   4.036  -7.886
   35VAL    CG1 2382  11.214   4.078  -7.906
   35VAL   HG11 2383  11.177   4.171  -7.954
   35VAL   HG12 2384  11.180   3.991  -7.966
   35VAL   HG13 2385  11.171   4.070  -7.804
   35VAL   MCG1 2386  11.393   4.195  -7.779
   35VAL   MCG2 2387  11.456   4.213  -7.847
   35VAL    CG2 2388  11.422   4.198  -7.817
   35VAL   HG21 2389  11.366   4.207  -7.722
   35VAL   HG22 2390  11.529   4.183  -7.794
   35VAL   HG23 2391  11.411   4.293  -7.874
   35VAL      C 2392  11.389   3.953  -7.696
   35VAL    OT1 2393  11.283   3.945  -7.636
   35VAL    OT2 2394  11.505   3.944  -7.618
   35VAL    HT2 2395  11.587   3.957  -7.666
    1GLY      N 2396  12.352   5.916  -4.090
    1GLY    HT1 2397  12.409   5.998  -4.080
    1GLY    HT2 2398  12.348   5.835  -4.148
    1GLY     CA 2399  12.245   5.914  -3.991
    1GLY    HA1 2400  12.254   5.999  -3.935
    1GLY    HA2 2401  12.157   5.907  -4.042
    1GLY      C 2402  12.252   5.798  -3.898
    1GLY      O 2403  12.170   5.708  -3.911
    2VAL      N 2404  12.353   5.791  -3.810
    2VAL     HN 2405  12.422   5.863  -3.813
    2VAL     CA 2406  12.386   5.698  -3.707
    2VAL     HA 2407  12.341   5.602  -3.728
    2VAL     CB 2408  12.533   5.688  -3.678
    2VAL     HB 2409  12.577   5.789  -3.663
    2VAL   MCG1 2410  12.524   5.626  -3.522
    2VAL   MCG2 2411  12.577   5.567  -3.571
    2VAL    CG1 2412  12.550   5.601  -3.553
    2VAL   HG11 2413  12.495   5.645  -3.467
    2VAL   HG12 2414  12.510   5.499  -3.572
    2VAL   HG13 2415  12.657   5.593  -3.526
    2VAL   MCG1 2416  12.582   5.639  -3.831
    2VAL   MCG2 2417  12.626   5.583  -3.770
    2VAL    CG2 2418  12.601   5.615  -3.795
    2VAL   HG21 2419  12.569   5.659  -3.892
    2VAL   HG22 2420  12.711   5.623  -3.786
    2VAL   HG23 2421  12.573   5.507  -3.793
    2VAL      C 2422  12.320   5.765  -3.591
    2VAL      O 2423  12.355   5.882  -3.577
    3PRO      N 2424  12.234   5.707  -3.513
    3PRO     CD 2425  12.182   5.573  -3.535
    3PRO    HD1 2426  12.132   5.566  -3.640
    3PRO    HD2 2427  12.268   5.495  -3.531
    3PRO     CA 2428  12.176   5.764  -3.395
    3PRO     HA 2429  12.165   5.870  -3.414
    3PRO     CB 2430  12.040   5.696  -3.381
    3PRO    HB1 2431  11.995   5.703  -3.272
    3PRO    HB2 2432  11.956   5.743  -3.451
    3PRO     CG 2433  12.080   5.553  -3.421
    3PRO    HG1 2434  11.990   5.492  -3.456
    3PRO    HG2 2435  12.126   5.496  -3.333
    3PRO      C 2436  12.263   5.751  -3.275
    3PRO      O 2437  12.354   5.669  -3.268
    4GLY      N 2438  12.236   5.830  -3.169
    4GLY     HN 2439  12.167   5.902  -3.174
    4GLY     CA 2440  12.303   5.817  -3.044
    4GLY    HA1 2441  12.253   5.873  -2.986
    4GLY    HA2 2442  12.303   5.724  -3.028
    4GLY      C 2443  12.445   5.860  -3.028
    4GLY      O 2444  12.504   5.842  -2.921
    5VAL      N 2445  12.502   5.920  -3.134
    5VAL     HN 2446  12.448   5.942  -3.215
    5VAL     CA 2447  12.640   5.957  -3.143
    5VAL     HA 2448  12.692   5.897  -3.070
    5VAL     CB 2449  12.701   5.932  -3.278
    5VAL     HB 2450  12.802   5.978  -3.280
    5VAL   MCG1 2451  12.716   5.775  -3.335
    5VAL   MCG2 2452  12.715   5.769  -3.241
    5VAL    CG1 2453  12.715   5.779  -3.288
    5VAL   HG11 2454  12.719   5.748  -3.394
    5VAL   HG12 2455  12.808   5.746  -3.236
    5VAL   HG13 2456  12.628   5.730  -3.239
    5VAL   MCG1 2457  12.574   5.973  -3.381
    5VAL   MCG2 2458  12.648   6.025  -3.407
    5VAL    CG2 2459  12.615   5.996  -3.389
    5VAL   HG21 2460  12.513   5.954  -3.387
    5VAL   HG22 2461  12.609   6.106  -3.374
    5VAL   HG23 2462  12.660   5.976  -3.488
    5VAL      C 2463  12.661   6.100  -3.106
    5VAL      O 2464  12.754   6.168  -3.149
    6GLY      N 2465  12.591   6.149  -3.002
    6GLY     HN 2466  12.508   6.102  -2.972
    6GLY     CA 2467  12.620   6.265  -2.924
    6GLY    HA1 2468  12.564   6.255  -2.843
    6GLY    HA2 2469  12.718   6.264  -2.912
    6GLY      C 2470  12.586   6.397  -2.984
    6GLY      O 2471  12.652   6.499  -2.966
    7VAL      N 2472  12.479   6.402  -3.065
    7VAL     HN 2473  12.427   6.318  -3.079
    7VAL     CA 2474  12.419   6.508  -3.140
    7VAL     HA 2475  12.498   6.575  -3.172
    7VAL     CB 2476  12.340   6.460  -3.258
    7VAL     HB 2477  12.241   6.423  -3.223
    7VAL   MCG1 2478  12.363   6.592  -3.360
    7VAL   MCG2 2479  12.271   6.574  -3.361
    7VAL    CG1 2480  12.318   6.577  -3.356
    7VAL   HG11 2481  12.415   6.626  -3.379
    7VAL   HG12 2482  12.273   6.540  -3.450
    7VAL   HG13 2483  12.250   6.652  -3.311
    7VAL   MCG1 2484  12.387   6.354  -3.379
    7VAL   MCG2 2485  12.441   6.335  -3.305
    7VAL    CG2 2486  12.411   6.350  -3.338
    7VAL   HG21 2487  12.368   6.344  -3.441
    7VAL   HG22 2488  12.519   6.372  -3.346
    7VAL   HG23 2489  12.397   6.252  -3.288
    7VAL      C 2490  12.322   6.583  -3.056
    7VAL      O 2491  12.249   6.513  -2.986
    8PRO      N 2492  12.310   6.712  -3.043
    8PRO     CD 2493  12.397   6.812  -3.103
    8PRO    HD1 2494  12.505   6.777  -3.095
    8PRO    HD2 2495  12.370   6.824  -3.212
    8PRO     CA 2496  12.221   6.772  -2.949
    8PRO     HA 2497  12.255   6.739  -2.852
    8PRO     CB 2498  12.240   6.923  -2.961
    8PRO    HB1 2499  12.158   6.969  -3.023
    8PRO    HB2 2500  12.236   6.972  -2.859
    8PRO     CG 2501  12.377   6.944  -3.027
    8PRO    HG1 2502  12.461   6.963  -2.949
    8PRO    HG2 2503  12.378   7.036  -3.098
    8PRO      C 2504  12.075   6.740  -2.951
    8PRO      O 2505  12.021   6.716  -2.843
    9GLY      N 2506  12.007   6.740  -3.067
    9GLY     HN 2507  12.056   6.752  -3.153
    9GLY     CA 2508  11.866   6.725  -3.087
    9GLY    HA1 2509  11.820   6.790  -3.020
    9GLY    HA2 2510  11.849   6.743  -3.188
    9GLY      C 2511  11.820   6.587  -3.056
    9GLY      O 2512  11.873   6.486  -3.103
   10VAL      N 2513  11.712   6.580  -2.976
   10VAL     HN 2514  11.667   6.660  -2.938
   10VAL     CA 2515  11.657   6.452  -2.942
   10VAL     HA 2516  11.738   6.382  -2.947
   10VAL     CB 2517  11.597   6.449  -2.804
   10VAL     HB 2518  11.513   6.522  -2.799
   10VAL   MCG1 2519  11.546   6.308  -2.729
   10VAL   MCG2 2520  11.537   6.293  -2.821
   10VAL    CG1 2521  11.544   6.307  -2.776
   10VAL   HG11 2522  11.541   6.289  -2.667
   10VAL   HG12 2523  11.442   6.296  -2.818
   10VAL   HG13 2524  11.610   6.232  -2.824
   10VAL   MCG1 2525  11.740   6.463  -2.717
   10VAL   MCG2 2526  11.675   6.509  -2.668
   10VAL    CG2 2527  11.702   6.484  -2.698
   10VAL   HG21 2528  11.801   6.442  -2.726
   10VAL   HG22 2529  11.712   6.595  -2.689
   10VAL   HG23 2530  11.672   6.443  -2.599
   10VAL      C 2531  11.560   6.417  -3.050
   10VAL      O 2532  11.458   6.482  -3.070
   11GLY      N 2533  11.584   6.306  -3.122
   11GLY     HN 2534  11.665   6.250  -3.104
   11GLY     CA 2535  11.503   6.255  -3.228
   11GLY    HA1 2536  11.451   6.336  -3.267
   11GLY    HA2 2537  11.567   6.206  -3.294
   11GLY      C 2538  11.403   6.156  -3.178
   11GLY      O 2539  11.328   6.097  -3.255
   12VAL      N 2540  11.393   6.139  -3.045
   12VAL     HN 2541  11.463   6.175  -2.984
   12VAL     CA 2542  11.287   6.071  -2.977
   12VAL     HA 2543  11.246   5.997  -3.044
   12VAL     CB 2544  11.342   6.007  -2.853
   12VAL     HB 2545  11.365   6.087  -2.779
   12VAL   MCG1 2546  11.204   5.947  -2.778
   12VAL   MCG2 2547  11.255   5.873  -2.801
   12VAL    CG1 2548  11.235   5.915  -2.792
   12VAL   HG11 2549  11.151   5.975  -2.752
   12VAL   HG12 2550  11.195   5.846  -2.871
   12VAL   HG13 2551  11.278   5.854  -2.710
   12VAL   MCG1 2552  11.501   5.966  -2.891
   12VAL   MCG2 2553  11.456   5.885  -2.876
   12VAL    CG2 2554  11.472   5.930  -2.882
   12VAL   HG21 2555  11.554   6.000  -2.906
   12VAL   HG22 2556  11.501   5.869  -2.793
   12VAL   HG23 2557  11.457   5.861  -2.968
   12VAL      C 2558  11.185   6.176  -2.949
   12VAL      O 2559  11.219   6.275  -2.884
   13PRO      N 2560  11.061   6.171  -2.986
   13PRO     CD 2561  11.003   6.057  -3.055
   13PRO    HD1 2562  11.060   6.040  -3.152
   13PRO    HD2 2563  11.013   5.965  -2.989
   13PRO     CA 2564  10.958   6.264  -2.949
   13PRO     HA 2565  10.999   6.363  -2.964
   13PRO     CB 2566  10.844   6.237  -3.047
   13PRO    HB1 2567  10.743   6.260  -3.000
   13PRO    HB2 2568  10.853   6.302  -3.140
   13PRO     CG 2569  10.855   6.088  -3.083
   13PRO    HG1 2570  10.826   6.068  -3.193
   13PRO    HG2 2571  10.784   6.022  -3.019
   13PRO      C 2572  10.921   6.254  -2.805
   13PRO      O 2573  10.918   6.148  -2.743
   14GLY      N 2574  10.900   6.372  -2.744
   14GLY     HN 2575  10.893   6.458  -2.793
   14GLY     CA 2576  10.887   6.378  -2.601
   14GLY    HA1 2577  10.954   6.308  -2.562
   14GLY    HA2 2578  10.903   6.478  -2.574
   14GLY      C 2579  10.749   6.339  -2.559
   14GLY      O 2580  10.662   6.296  -2.634
   15VAL      N 2581  10.729   6.344  -2.426
   15VAL     HN 2582  10.795   6.385  -2.364
   15VAL     CA 2583  10.611   6.290  -2.367
   15VAL     HA 2584  10.583   6.204  -2.426
   15VAL     CB 2585  10.631   6.248  -2.224
   15VAL     HB 2586  10.640   6.334  -2.155
   15VAL   MCG1 2587  10.478   6.189  -2.186
   15VAL   MCG2 2588  10.535   6.115  -2.187
   15VAL    CG1 2589  10.513   6.156  -2.188
   15VAL   HG11 2590  10.420   6.216  -2.178
   15VAL   HG12 2591  10.498   6.080  -2.268
   15VAL   HG13 2592  10.532   6.104  -2.092
   15VAL   MCG1 2593  10.754   6.142  -2.268
   15VAL   MCG2 2594  10.775   6.171  -2.182
   15VAL    CG2 2595  10.758   6.161  -2.225
   15VAL   HG21 2596  10.766   6.107  -2.322
   15VAL   HG22 2597  10.848   6.225  -2.212
   15VAL   HG23 2598  10.754   6.087  -2.142
   15VAL      C 2599  10.498   6.388  -2.370
   15VAL      O 2600  10.507   6.501  -2.323
   16GLY      N 2601  10.387   6.348  -2.435
   16GLY     HN 2602  10.378   6.256  -2.471
   16GLY     CA 2603  10.273   6.433  -2.458
   16GLY    HA1 2604  10.187   6.375  -2.438
   16GLY    HA2 2605  10.286   6.518  -2.397
   16GLY      C 2606  10.271   6.475  -2.600
   16GLY      O 2607  10.185   6.556  -2.635
   17VAL      N 2608  10.363   6.427  -2.686
   17VAL     HN 2609  10.437   6.368  -2.654
   17VAL     CA 2610  10.364   6.454  -2.826
   17VAL     HA 2611  10.288   6.528  -2.848
   17VAL     CB 2612  10.497   6.492  -2.884
   17VAL     HB 2613  10.569   6.407  -2.876
   17VAL   MCG1 2614  10.524   6.558  -3.036
   17VAL   MCG2 2615  10.439   6.520  -3.039
   17VAL    CG1 2616  10.482   6.537  -3.030
   17VAL   HG11 2617  10.574   6.590  -3.063
   17VAL   HG12 2618  10.467   6.448  -3.096
   17VAL   HG13 2619  10.395   6.605  -3.041
   17VAL   MCG1 2620  10.571   6.632  -2.827
   17VAL   MCG2 2621  10.518   6.600  -2.757
   17VAL    CG2 2622  10.542   6.610  -2.796
   17VAL   HG21 2623  10.613   6.675  -2.853
   17VAL   HG22 2624  10.454   6.671  -2.766
   17VAL   HG23 2625  10.593   6.573  -2.705
   17VAL      C 2626  10.334   6.327  -2.897
   17VAL      O 2627  10.420   6.239  -2.900
   18PRO      N 2628  10.220   6.310  -2.956
   18PRO     CD 2629  10.108   6.403  -2.954
   18PRO    HD1 2630  10.076   6.424  -2.845
   18PRO    HD2 2631  10.139   6.503  -3.003
   18PRO     CA 2632  10.189   6.181  -3.012
   18PRO     HA 2633  10.234   6.102  -2.954
   18PRO     CB 2634  10.036   6.186  -3.013
   18PRO    HB1 2635   9.995   6.121  -3.095
   18PRO    HB2 2636   9.995   6.146  -2.916
   18PRO     CG 2637   9.996   6.333  -3.034
   18PRO    HG1 2638   9.888   6.357  -2.993
   18PRO    HG2 2639   9.994   6.364  -3.147
   18PRO      C 2640  10.235   6.176  -3.154
   18PRO      O 2641  10.259   6.066  -3.204
   19GLY      N 2642  10.250   6.293  -3.219
   19GLY     HN 2643  10.221   6.378  -3.175
   19GLY     CA 2644  10.305   6.313  -3.349
   19GLY    HA1 2645  10.332   6.413  -3.354
   19GLY    HA2 2646  10.383   6.244  -3.359
   19GLY      C 2647  10.205   6.286  -3.456
   19GLY      O 2648  10.243   6.284  -3.573
   20VAL      N 2649  10.078   6.254  -3.427
   20VAL     HN 2650  10.037   6.262  -3.336
   20VAL     CA 2651   9.997   6.205  -3.534
   20VAL     HA 2652  10.064   6.145  -3.594
   20VAL     CB 2653   9.884   6.117  -3.492
   20VAL     HB 2654   9.838   6.067  -3.580
   20VAL   MCG1 2655   9.981   5.999  -3.422
   20VAL   MCG2 2656   9.912   6.015  -3.361
   20VAL    CG1 2657   9.944   6.012  -3.396
   20VAL   HG11 2658  10.035   5.968  -3.441
   20VAL   HG12 2659   9.970   6.060  -3.299
   20VAL   HG13 2660   9.870   5.931  -3.378
   20VAL   MCG1 2661   9.753   6.157  -3.394
   20VAL   MCG2 2662   9.789   6.238  -3.424
   20VAL    CG2 2663   9.776   6.194  -3.413
   20VAL   HG21 2664   9.709   6.122  -3.360
   20VAL   HG22 2665   9.824   6.260  -3.338
   20VAL   HG23 2666   9.715   6.256  -3.482
   20VAL      C 2667   9.942   6.309  -3.626
   20VAL      O 2668   9.878   6.411  -3.599
   21GLY      N 2669   9.961   6.290  -3.758
   21GLY     HN 2670  10.001   6.207  -3.795
   21GLY     CA 2671   9.923   6.391  -3.852
   21GLY    HA1 2672   9.911   6.343  -3.942
   21GLY    HA2 2673   9.839   6.436  -3.813
   21GLY      C 2674  10.027   6.496  -3.870
   21GLY      O 2675  10.011   6.588  -3.950
   22VAL      N 2676  10.138   6.489  -3.794
   22VAL     HN 2677  10.150   6.416  -3.727
   22VAL     CA 2678  10.247   6.581  -3.800
   22VAL     HA 2679  10.209   6.666  -3.855
   22VAL     CB 2680  10.284   6.630  -3.663
   22VAL     HB 2681  10.328   6.545  -3.607
   22VAL   MCG1 2682  10.427   6.719  -3.659
   22VAL   MCG2 2683  10.358   6.781  -3.670
   22VAL    CG1 2684  10.387   6.744  -3.664
   22VAL   HG11 2685  10.490   6.703  -3.653
   22VAL   HG12 2686  10.382   6.799  -3.761
   22VAL   HG13 2687  10.367   6.815  -3.581
   22VAL   MCG1 2688  10.140   6.635  -3.576
   22VAL   MCG2 2689  10.166   6.724  -3.588
   22VAL    CG2 2690  10.159   6.677  -3.586
   22VAL   HG21 2691  10.099   6.589  -3.553
   22VAL   HG22 2692  10.190   6.735  -3.496
   22VAL   HG23 2693  10.096   6.742  -3.651
   22VAL      C 2694  10.357   6.525  -3.882
   22VAL      O 2695  10.415   6.429  -3.831
   23PRO      N 2696  10.406   6.573  -3.993
   23PRO     CD 2697  10.329   6.660  -4.080
   23PRO    HD1 2698  10.216   6.632  -4.075
   23PRO    HD2 2699  10.340   6.771  -4.046
   23PRO     CA 2700  10.532   6.541  -4.054
   23PRO     HA 2701  10.532   6.435  -4.074
   23PRO     CB 2702  10.538   6.622  -4.184
   23PRO    HB1 2703  10.590   6.725  -4.170
   23PRO    HB2 2704  10.598   6.567  -4.267
   23PRO     CG 2705  10.389   6.636  -4.219
   23PRO    HG1 2706  10.345   6.541  -4.272
   23PRO    HG2 2707  10.368   6.724  -4.294
   23PRO      C 2708  10.651   6.569  -3.968
   23PRO      O 2709  10.638   6.639  -3.867
   24GLY      N 2710  10.768   6.515  -4.006
   24GLY     HN 2711  10.772   6.454  -4.085
   24GLY     CA 2712  10.894   6.537  -3.942
   24GLY    HA1 2713  10.958   6.514  -4.009
   24GLY    HA2 2714  10.889   6.628  -3.913
   24GLY      C 2715  10.932   6.458  -3.822
   24GLY      O 2716  11.048   6.432  -3.789
   25VAL      N 2717  10.829   6.416  -3.747
   25VAL     HN 2718  10.736   6.443  -3.772
   25VAL     CA 2719  10.832   6.334  -3.630
   25VAL     HA 2720  10.912   6.375  -3.570
   25VAL     CB 2721  10.705   6.358  -3.554
   25VAL     HB 2722  10.621   6.319  -3.615
   25VAL   MCG1 2723  10.711   6.240  -3.434
   25VAL   MCG2 2724  10.698   6.322  -3.390
   25VAL    CG1 2725  10.705   6.285  -3.419
   25VAL   HG11 2726  10.719   6.175  -3.435
   25VAL   HG12 2727  10.787   6.322  -3.355
   25VAL   HG13 2728  10.608   6.301  -3.367
   25VAL   MCG1 2729  10.737   6.523  -3.556
   25VAL   MCG2 2730  10.645   6.514  -3.537
   25VAL    CG2 2731  10.692   6.511  -3.547
   25VAL   HG21 2732  10.790   6.559  -3.566
   25VAL   HG22 2733  10.619   6.547  -3.623
   25VAL   HG23 2734  10.656   6.541  -3.446
   25VAL      C 2735  10.863   6.188  -3.641
   25VAL      O 2736  10.821   6.118  -3.733
   26GLY      N 2737  10.953   6.132  -3.558
   26GLY     HN 2738  11.004   6.185  -3.491
   26GLY     CA 2739  10.980   5.991  -3.562
   26GLY    HA1 2740  11.006   5.957  -3.461
   26GLY    HA2 2741  10.893   5.939  -3.605
   26GLY      C 2742  11.098   5.979  -3.652
   26GLY      O 2743  11.121   6.063  -3.740
   27VAL      N 2744  11.183   5.880  -3.621
   27VAL     HN 2745  11.166   5.816  -3.546
   27VAL     CA 2746  11.304   5.860  -3.694
   27VAL     HA 2747  11.297   5.919  -3.784
   27VAL     CB 2748  11.432   5.890  -3.622
   27VAL     HB 2749  11.426   5.842  -3.522
   27VAL   MCG1 2750  11.553   5.856  -3.734
   27VAL   MCG2 2751  11.562   5.792  -3.666
   27VAL    CG1 2752  11.551   5.827  -3.696
   27VAL   HG11 2753  11.571   5.883  -3.790
   27VAL   HG12 2754  11.642   5.831  -3.633
   27VAL   HG13 2755  11.529   5.721  -3.721
   27VAL   MCG1 2756  11.412   6.050  -3.576
   27VAL   MCG2 2757  11.493   6.047  -3.622
   27VAL    CG2 2758  11.451   6.041  -3.600
   27VAL   HG21 2759  11.366   6.082  -3.543
   27VAL   HG22 2760  11.545   6.060  -3.543
   27VAL   HG23 2761  11.458   6.093  -3.698
   27VAL      C 2762  11.295   5.716  -3.731
   27VAL      O 2763  11.284   5.633  -3.641
   28PRO      N 2764  11.285   5.678  -3.855
   28PRO     CD 2765  11.244   5.763  -3.966
   28PRO    HD1 2766  11.152   5.824  -3.935
   28PRO    HD2 2767  11.329   5.835  -3.992
   28PRO     CA 2768  11.287   5.540  -3.897
   28PRO     HA 2769  11.196   5.496  -3.859
   28PRO     CB 2770  11.288   5.541  -4.049
   28PRO    HB1 2771  11.395   5.541  -4.092
   28PRO    HB2 2772  11.237   5.447  -4.093
   28PRO     CG 2773  11.212   5.670  -4.084
   28PRO    HG1 2774  11.099   5.652  -4.095
   28PRO    HG2 2775  11.247   5.715  -4.185
   28PRO      C 2776  11.400   5.456  -3.847
   28PRO      O 2777  11.516   5.472  -3.884
   29GLY      N 2778  11.374   5.349  -3.771
   29GLY     HN 2779  11.281   5.316  -3.758
   29GLY     CA 2780  11.473   5.272  -3.702
   29GLY    HA1 2781  11.551   5.338  -3.677
   29GLY    HA2 2782  11.425   5.226  -3.621
   29GLY      C 2783  11.528   5.166  -3.791
   29GLY      O 2784  11.631   5.105  -3.766
   30VAL      N 2785  11.464   5.140  -3.907
   30VAL     HN 2786  11.377   5.182  -3.929
   30VAL     CA 2787  11.515   5.051  -4.007
   30VAL     HA 2788  11.551   4.967  -3.949
   30VAL     CB 2789  11.408   4.996  -4.096
   30VAL     HB 2790  11.456   4.935  -4.175
   30VAL   MCG1 2791  11.275   4.900  -4.056
   30VAL   MCG2 2792  11.329   4.903  -3.980
   30VAL    CG1 2793  11.307   4.906  -4.022
   30VAL   HG11 2794  11.222   4.881  -4.089
   30VAL   HG12 2795  11.357   4.812  -3.989
   30VAL   HG13 2796  11.268   4.959  -3.932
   30VAL   MCG1 2797  11.317   5.134  -4.125
   30VAL   MCG2 2798  11.347   5.106  -4.208
   30VAL    CG2 2799  11.336   5.114  -4.163
   30VAL   HG21 2800  11.284   5.175  -4.086
   30VAL   HG22 2801  11.409   5.178  -4.217
   30VAL   HG23 2802  11.261   5.077  -4.236
   30VAL      C 2803  11.636   5.101  -4.078
   30VAL      O 2804  11.645   5.222  -4.098
   31GLY      N 2805  11.735   5.019  -4.120
   31GLY     HN 2806  11.740   4.924  -4.093
   31GLY     CA 2807  11.838   5.067  -4.207
   31GLY    HA1 2808  11.899   4.989  -4.220
   31GLY    HA2 2809  11.790   5.102  -4.287
   31GLY      C 2810  11.922   5.179  -4.154
   31GLY      O 2811  11.929   5.285  -4.216
   32VAL      N 2812  11.989   5.160  -4.039
   32VAL     HN 2813  11.970   5.081  -3.981
   32VAL     CA 2814  12.090   5.247  -3.990
   32VAL     HA 2815  12.059   5.349  -4.011
   32VAL     CB 2816  12.118   5.229  -3.844
   32VAL     HB 2817  12.140   5.122  -3.823
   32VAL   MCG1 2818  12.224   5.310  -3.742
   32VAL   MCG2 2819  12.249   5.333  -3.829
   32VAL    CG1 2820  12.231   5.317  -3.788
   32VAL   HG11 2821  12.231   5.313  -3.677
   32VAL   HG12 2822  12.329   5.281  -3.825
   32VAL   HG13 2823  12.217   5.422  -3.821
   32VAL   MCG1 2824  11.986   5.315  -3.786
   32VAL   MCG2 2825  11.977   5.229  -3.752
   32VAL    CG2 2826  11.988   5.270  -3.773
   32VAL   HG21 2827  11.966   5.377  -3.793
   32VAL   HG22 2828  11.903   5.208  -3.809
   32VAL   HG23 2829  11.998   5.256  -3.663
   32VAL      C 2830  12.209   5.215  -4.074
   32VAL      O 2831  12.235   5.095  -4.089
   33PRO      N 2832  12.294   5.307  -4.109
   33PRO     CD 2833  12.295   5.449  -4.077
   33PRO    HD1 2834  12.187   5.485  -4.056
   33PRO    HD2 2835  12.359   5.468  -3.982
   33PRO     CA 2836  12.411   5.279  -4.187
   33PRO     HA 2837  12.378   5.225  -4.274
   33PRO     CB 2838  12.468   5.416  -4.225
   33PRO    HB1 2839  12.559   5.441  -4.162
   33PRO    HB2 2840  12.501   5.417  -4.333
   33PRO     CG 2841  12.355   5.517  -4.201
   33PRO    HG1 2842  12.279   5.528  -4.293
   33PRO    HG2 2843  12.393   5.629  -4.182
   33PRO      C 2844  12.516   5.196  -4.122
   33PRO      O 2845  12.563   5.216  -4.010
   34GLY      N 2846  12.559   5.089  -4.191
   34GLY     HN 2847  12.525   5.071  -4.283
   34GLY     CA 2848  12.653   4.993  -4.143
   34GLY    HA1 2849  12.673   4.940  -4.220
   34GLY    HA2 2850  12.723   5.046  -4.105
   34GLY      C 2851  12.614   4.896  -4.037
   34GLY      O 2852  12.703   4.832  -3.981
   35VAL      N 2853  12.484   4.884  -4.006
   35VAL     HN 2854  12.414   4.944  -4.045
   35VAL     CA 2855  12.437   4.784  -3.915
   35VAL     HA 2856  12.513   4.768  -3.840
   35VAL     CB 2857  12.304   4.812  -3.853
   35VAL     HB 2858  12.226   4.832  -3.929
   35VAL   MCG1 2859  12.304   4.686  -3.742
   35VAL   MCG2 2860  12.214   4.709  -3.755
   35VAL    CG1 2861  12.261   4.703  -3.753
   35VAL   HG11 2862  12.351   4.650  -3.714
   35VAL   HG12 2863  12.206   4.748  -3.668
   35VAL   HG13 2864  12.195   4.629  -3.804
   35VAL   MCG1 2865  12.337   4.966  -3.793
   35VAL   MCG2 2866  12.316   4.913  -3.719
   35VAL    CG2 2867  12.325   4.934  -3.761
   35VAL   HG21 2868  12.354   5.023  -3.821
   35VAL   HG22 2869  12.232   4.957  -3.706
   35VAL   HG23 2870  12.406   4.912  -3.687
   35VAL      C 2871  12.420   4.658  -3.999
   35VAL    OT1 2872  12.346   4.642  -4.095
   35VAL    OT2 2873  12.506   4.553  -3.963
   35VAL    HT2 2874  12.480   4.467  -3.995
    1GLY      N 2875  11.046   3.712  -5.393
    1GLY    HT1 2876  11.131   3.749  -5.354
    1GLY    HT2 2877  11.012   3.624  -5.427
    1GLY     CA 2878  10.944   3.815  -5.403
    1GLY    HA1 2879  10.984   3.908  -5.366
    1GLY    HA2 2880  10.912   3.823  -5.505
    1GLY      C 2881  10.829   3.773  -5.318
    1GLY      O 2882  10.765   3.671  -5.342
    2VAL      N 2883  10.784   3.864  -5.230
    2VAL     HN 2884  10.833   3.950  -5.216
    2VAL     CA 2885  10.667   3.851  -5.149
    2VAL     HA 2886  10.621   3.759  -5.182
    2VAL     CB 2887  10.692   3.836  -5.002
    2VAL     HB 2888  10.731   3.932  -4.962
    2VAL   MCG1 2889  10.536   3.829  -4.938
    2VAL   MCG2 2890  10.584   3.759  -4.898
    2VAL    CG1 2891  10.567   3.796  -4.922
    2VAL   HG11 2892  10.482   3.864  -4.947
    2VAL   HG12 2893  10.537   3.692  -4.947
    2VAL   HG13 2894  10.587   3.803  -4.813
    2VAL   MCG1 2895  10.833   3.744  -4.995
    2VAL   MCG2 2896  10.768   3.695  -4.949
    2VAL    CG2 2897  10.795   3.725  -4.973
    2VAL   HG21 2898  10.893   3.752  -5.018
    2VAL   HG22 2899  10.808   3.712  -4.864
    2VAL   HG23 2900  10.761   3.629  -5.018
    2VAL      C 2901  10.568   3.958  -5.182
    2VAL      O 2902  10.610   4.074  -5.180
    3PRO      N 2903  10.444   3.942  -5.217
    3PRO     CD 2904  10.379   3.815  -5.242
    3PRO    HD1 2905  10.419   3.769  -5.340
    3PRO    HD2 2906  10.401   3.742  -5.156
    3PRO     CA 2907  10.355   4.052  -5.239
    3PRO     HA 2908  10.403   4.125  -5.302
    3PRO     CB 2909  10.228   3.992  -5.299
    3PRO    HB1 2910  10.135   4.047  -5.263
    3PRO    HB2 2911  10.228   3.999  -5.413
    3PRO     CG 2912  10.228   3.845  -5.252
    3PRO    HG1 2913  10.174   3.775  -5.327
    3PRO    HG2 2914  10.174   3.831  -5.150
    3PRO      C 2915  10.318   4.116  -5.110
    3PRO      O 2916  10.282   4.045  -5.016
    4GLY      N 2917  10.310   4.250  -5.103
    4GLY     HN 2918  10.327   4.309  -5.182
    4GLY     CA 2919  10.277   4.317  -4.981
    4GLY    HA1 2920  10.307   4.254  -4.904
    4GLY    HA2 2921  10.323   4.410  -4.985
    4GLY      C 2922  10.130   4.339  -4.968
    4GLY      O 2923  10.092   4.406  -4.872
    5VAL      N 2924  10.044   4.287  -5.058
    5VAL     HN 2925  10.076   4.231  -5.134
    5VAL     CA 2926   9.903   4.307  -5.052
    5VAL     HA 2927   9.885   4.367  -4.964
    5VAL     CB 2928   9.840   4.373  -5.170
    5VAL     HB 2929   9.854   4.312  -5.262
    5VAL   MCG1 2930   9.672   4.366  -5.156
    5VAL   MCG2 2931   9.695   4.456  -5.146
    5VAL    CG1 2932   9.691   4.409  -5.152
    5VAL   HG11 2933   9.629   4.318  -5.159
    5VAL   HG12 2934   9.675   4.456  -5.053
    5VAL   HG13 2935   9.659   4.480  -5.231
    5VAL   MCG1 2936   9.909   4.524  -5.142
    5VAL   MCG2 2937   9.909   4.512  -5.235
    5VAL    CG2 2938   9.906   4.511  -5.188
    5VAL   HG21 2939   9.922   4.558  -5.088
    5VAL   HG22 2940  10.004   4.500  -5.239
    5VAL   HG23 2941   9.841   4.577  -5.249
    5VAL      C 2942   9.835   4.176  -5.031
    5VAL      O 2943   9.840   4.083  -5.112
    6GLY      N 2944   9.765   4.158  -4.918
    6GLY     HN 2945   9.754   4.233  -4.854
    6GLY     CA 2946   9.700   4.038  -4.873
    6GLY    HA1 2947   9.763   3.963  -4.898
    6GLY    HA2 2948   9.681   4.053  -4.775
    6GLY      C 2949   9.569   4.010  -4.939
    6GLY      O 2950   9.512   3.902  -4.926
    7VAL      N 2951   9.525   4.103  -5.026
    7VAL     HN 2952   9.571   4.191  -5.031
    7VAL     CA 2953   9.416   4.093  -5.118
    7VAL     HA 2954   9.345   4.020  -5.082
    7VAL     CB 2955   9.355   4.229  -5.135
    7VAL     HB 2956   9.427   4.296  -5.187
    7VAL   MCG1 2957   9.207   4.261  -5.208
    7VAL   MCG2 2958   9.233   4.176  -5.238
    7VAL    CG1 2959   9.226   4.219  -5.219
    7VAL   HG11 2960   9.166   4.311  -5.206
    7VAL   HG12 2961   9.252   4.207  -5.326
    7VAL   HG13 2962   9.166   4.131  -5.186
    7VAL   MCG1 2963   9.306   4.247  -4.975
    7VAL   MCG2 2964   9.341   4.330  -5.001
    7VAL    CG2 2965   9.325   4.286  -4.995
    7VAL   HG21 2966   9.279   4.207  -4.931
    7VAL   HG22 2967   9.419   4.320  -4.947
    7VAL   HG23 2968   9.255   4.372  -5.003
    7VAL      C 2969   9.482   4.045  -5.243
    7VAL      O 2970   9.556   4.131  -5.291
    8PRO      N 2971   9.471   3.926  -5.293
    8PRO     CD 2972   9.389   3.817  -5.240
    8PRO    HD1 2973   9.420   3.795  -5.132
    8PRO    HD2 2974   9.279   3.848  -5.242
    8PRO     CA 2975   9.502   3.894  -5.429
    8PRO     HA 2976   9.595   3.943  -5.454
    8PRO     CB 2977   9.511   3.742  -5.440
    8PRO    HB1 2978   9.481   3.704  -5.545
    8PRO    HB2 2979   9.619   3.703  -5.423
    8PRO     CG 2980   9.414   3.695  -5.331
    8PRO    HG1 2981   9.458   3.609  -5.272
    8PRO    HG2 2982   9.317   3.658  -5.376
    8PRO      C 2983   9.397   3.949  -5.519
    8PRO      O 2984   9.291   3.994  -5.475
    9GLY      N 2985   9.434   3.962  -5.648
    9GLY     HN 2986   9.524   3.937  -5.682
    9GLY     CA 2987   9.339   4.014  -5.741
    9GLY    HA1 2988   9.369   3.981  -5.831
    9GLY    HA2 2989   9.250   3.983  -5.708
    9GLY      C 2990   9.332   4.163  -5.750
    9GLY      O 2991   9.237   4.236  -5.777
   10VAL      N 2992   9.449   4.221  -5.718
   10VAL     HN 2993   9.530   4.168  -5.693
   10VAL     CA 2994   9.464   4.363  -5.718
   10VAL     HA 2995   9.368   4.396  -5.682
   10VAL     CB 2996   9.562   4.417  -5.619
   10VAL     HB 2997   9.575   4.525  -5.644
   10VAL   MCG1 2998   9.480   4.453  -5.477
   10VAL   MCG2 2999   9.528   4.375  -5.460
   10VAL    CG1 3000   9.507   4.414  -5.476
   10VAL   HG11 3001   9.439   4.501  -5.459
   10VAL   HG12 3002   9.450   4.320  -5.459
   10VAL   HG13 3003   9.590   4.419  -5.402
   10VAL   MCG1 3004   9.727   4.386  -5.611
   10VAL   MCG2 3005   9.690   4.317  -5.662
   10VAL    CG2 3006   9.702   4.355  -5.636
   10VAL   HG21 3007   9.778   4.416  -5.583
   10VAL   HG22 3008   9.703   4.252  -5.593
   10VAL   HG23 3009   9.729   4.349  -5.743
   10VAL      C 3010   9.480   4.439  -5.846
   10VAL      O 3011   9.551   4.392  -5.935
   11GLY      N 3012   9.410   4.551  -5.870
   11GLY     HN 3013   9.348   4.589  -5.802
   11GLY     CA 3014   9.416   4.626  -5.992
   11GLY    HA1 3015   9.425   4.557  -6.065
   11GLY    HA2 3016   9.333   4.683  -5.992
   11GLY      C 3017   9.533   4.718  -6.003
   11GLY      O 3018   9.553   4.779  -6.108
   12VAL      N 3019   9.617   4.727  -5.898
   12VAL     HN 3020   9.598   4.671  -5.818
   12VAL     CA 3021   9.734   4.806  -5.880
   12VAL     HA 3022   9.728   4.886  -5.952
   12VAL     CB 3023   9.741   4.865  -5.742
   12VAL     HB 3024   9.845   4.901  -5.725
   12VAL   MCG1 3025   9.605   4.963  -5.737
   12VAL   MCG2 3026   9.678   5.020  -5.737
   12VAL    CG1 3027   9.646   4.986  -5.737
   12VAL   HG11 3028   9.541   4.951  -5.736
   12VAL   HG12 3029   9.665   5.046  -5.646
   12VAL   HG13 3030   9.662   5.050  -5.826
   12VAL   MCG1 3031   9.742   4.722  -5.652
   12VAL   MCG2 3032   9.679   4.778  -5.612
   12VAL    CG2 3033   9.712   4.756  -5.637
   12VAL   HG21 3034   9.775   4.666  -5.657
   12VAL   HG22 3035   9.734   4.794  -5.535
   12VAL   HG23 3036   9.605   4.726  -5.642
   12VAL      C 3037   9.861   4.731  -5.906
   12VAL      O 3038   9.875   4.615  -5.870
   13PRO      N 3039   9.954   4.793  -5.972
   13PRO     CD 3040   9.931   4.904  -6.063
   13PRO    HD1 3041   9.840   4.881  -6.131
   13PRO    HD2 3042   9.908   5.001  -6.003
   13PRO     CA 3043  10.092   4.762  -5.951
   13PRO     HA 3044  10.104   4.656  -5.968
   13PRO     CB 3045  10.165   4.844  -6.057
   13PRO    HB1 3046  10.232   4.918  -6.009
   13PRO    HB2 3047  10.227   4.778  -6.120
   13PRO     CG 3048  10.061   4.917  -6.144
   13PRO    HG1 3049  10.051   4.869  -6.248
   13PRO    HG2 3050  10.090   5.027  -6.162
   13PRO      C 3051  10.146   4.790  -5.815
   13PRO      O 3052  10.202   4.700  -5.753
   14GLY      N 3053  10.130   4.912  -5.761
   14GLY     HN 3054  10.087   4.984  -5.814
   14GLY     CA 3055  10.169   4.956  -5.630
   14GLY    HA1 3056  10.151   5.054  -5.629
   14GLY    HA2 3057  10.116   4.899  -5.567
   14GLY      C 3058  10.312   4.938  -5.595
   14GLY      O 3059  10.394   4.897  -5.677
   15VAL      N 3060  10.343   4.966  -5.467
   15VAL     HN 3061  10.277   4.997  -5.399
   15VAL     CA 3062  10.479   4.950  -5.425
   15VAL     HA 3063  10.538   4.968  -5.514
   15VAL     CB 3064  10.523   5.049  -5.321
   15VAL     HB 3065  10.626   5.027  -5.287
   15VAL   MCG1 3066  10.471   5.188  -5.400
   15VAL   MCG2 3067  10.560   5.203  -5.377
   15VAL    CG1 3068  10.516   5.188  -5.385
   15VAL   HG11 3069  10.414   5.206  -5.427
   15VAL   HG12 3070  10.538   5.267  -5.309
   15VAL   HG13 3071  10.590   5.196  -5.467
   15VAL   MCG1 3072  10.433   5.083  -5.183
   15VAL   MCG2 3073  10.406   4.998  -5.211
   15VAL    CG2 3074  10.425   5.041  -5.203
   15VAL   HG21 3075  10.430   5.134  -5.142
   15VAL   HG22 3076  10.321   5.029  -5.241
   15VAL   HG23 3077  10.450   4.954  -5.138
   15VAL      C 3078  10.501   4.808  -5.388
   15VAL      O 3079  10.433   4.743  -5.308
   16GLY      N 3080  10.609   4.751  -5.444
   16GLY     HN 3081  10.673   4.807  -5.496
   16GLY     CA 3082  10.648   4.614  -5.439
   16GLY    HA1 3083  10.744   4.616  -5.416
   16GLY    HA2 3084  10.586   4.573  -5.375
   16GLY      C 3085  10.637   4.535  -5.565
   16GLY      O 3086  10.629   4.594  -5.672
   17VAL      N 3087  10.633   4.400  -5.559
   17VAL     HN 3088  10.631   4.353  -5.471
   17VAL     CA 3089  10.631   4.312  -5.672
   17VAL     HA 3090  10.713   4.349  -5.732
   17VAL     CB 3091  10.669   4.172  -5.635
   17VAL     HB 3092  10.763   4.179  -5.577
   17VAL   MCG1 3093  10.596   4.071  -5.523
   17VAL   MCG2 3094  10.527   4.122  -5.561
   17VAL    CG1 3095  10.567   4.100  -5.546
   17VAL   HG11 3096  10.618   4.025  -5.482
   17VAL   HG12 3097  10.514   4.173  -5.482
   17VAL   HG13 3098  10.491   4.048  -5.609
   17VAL   MCG1 3099  10.717   4.047  -5.737
   17VAL   MCG2 3100  10.686   4.115  -5.793
   17VAL    CG2 3101  10.700   4.085  -5.759
   17VAL   HG21 3102  10.742   3.988  -5.727
   17VAL   HG22 3103  10.607   4.067  -5.817
   17VAL   HG23 3104  10.773   4.137  -5.824
   17VAL      C 3105  10.511   4.330  -5.759
   17VAL      O 3106  10.408   4.294  -5.703
   18PRO      N 3107  10.504   4.368  -5.883
   18PRO     CD 3108  10.616   4.404  -5.969
   18PRO    HD1 3109  10.664   4.497  -5.927
   18PRO    HD2 3110  10.690   4.319  -5.968
   18PRO     CA 3111  10.382   4.366  -5.959
   18PRO     HA 3112  10.303   4.408  -5.897
   18PRO     CB 3113  10.415   4.452  -6.080
   18PRO    HB1 3114  10.351   4.423  -6.169
   18PRO    HB2 3115  10.395   4.561  -6.059
   18PRO     CG 3116  10.564   4.429  -6.111
   18PRO    HG1 3117  10.615   4.521  -6.164
   18PRO    HG2 3118  10.583   4.338  -6.184
   18PRO      C 3119  10.339   4.232  -6.007
   18PRO      O 3120  10.419   4.149  -6.050
   19GLY      N 3121  10.208   4.202  -5.999
   19GLY     HN 3122  10.142   4.272  -5.972
   19GLY     CA 3123  10.148   4.076  -6.026
   19GLY    HA1 3124  10.225   4.006  -6.028
   19GLY    HA2 3125  10.076   4.061  -5.952
   19GLY      C 3126  10.080   4.074  -6.158
   19GLY      O 3127  10.038   4.174  -6.215
   20VAL      N 3128  10.077   3.951  -6.213
   20VAL     HN 3129  10.124   3.875  -6.168
   20VAL     CA 3130  10.012   3.912  -6.335
   20VAL     HA 3131   9.983   4.002  -6.387
   20VAL     CB 3132  10.104   3.829  -6.419
   20VAL     HB 3133  10.090   3.722  -6.394
   20VAL   MCG1 3134  10.093   3.817  -6.586
   20VAL   MCG2 3135  10.038   3.889  -6.562
   20VAL    CG1 3136  10.067   3.852  -6.567
   20VAL   HG11 3137  10.119   3.777  -6.631
   20VAL   HG12 3138   9.958   3.841  -6.581
   20VAL   HG13 3139  10.098   3.954  -6.598
   20VAL   MCG1 3140  10.254   3.849  -6.346
   20VAL   MCG2 3141  10.259   3.895  -6.428
   20VAL    CG2 3142  10.249   3.870  -6.388
   20VAL   HG21 3143  10.280   3.829  -6.290
   20VAL   HG22 3144  10.317   3.830  -6.467
   20VAL   HG23 3145  10.258   3.981  -6.386
   20VAL      C 3146   9.891   3.831  -6.304
   20VAL      O 3147   9.894   3.733  -6.229
   21GLY      N 3148   9.773   3.857  -6.364
   21GLY     HN 3149   9.763   3.927  -6.434
   21GLY     CA 3150   9.654   3.785  -6.329
   21GLY    HA1 3151   9.659   3.773  -6.229
   21GLY    HA2 3152   9.579   3.840  -6.365
   21GLY      C 3153   9.642   3.649  -6.389
   21GLY      O 3154   9.545   3.577  -6.364
   22VAL      N 3155   9.736   3.610  -6.476
   22VAL     HN 3156   9.810   3.671  -6.503
   22VAL     CA 3157   9.741   3.481  -6.538
   22VAL     HA 3158   9.640   3.449  -6.556
   22VAL     CB 3159   9.815   3.501  -6.667
   22VAL     HB 3160   9.922   3.521  -6.644
   22VAL   MCG1 3161   9.821   3.340  -6.716
   22VAL   MCG2 3162   9.790   3.389  -6.790
   22VAL    CG1 3163   9.806   3.371  -6.749
   22VAL   HG11 3164   9.838   3.285  -6.687
   22VAL   HG12 3165   9.701   3.354  -6.782
   22VAL   HG13 3166   9.872   3.378  -6.838
   22VAL   MCG1 3167   9.717   3.621  -6.732
   22VAL   MCG2 3168   9.799   3.628  -6.776
   22VAL    CG2 3169   9.761   3.619  -6.750
   22VAL   HG21 3170   9.656   3.640  -6.721
   22VAL   HG22 3171   9.822   3.709  -6.732
   22VAL   HG23 3172   9.764   3.594  -6.858
   22VAL      C 3173   9.810   3.383  -6.449
   22VAL      O 3174   9.924   3.403  -6.409
   23PRO      N 3175   9.758   3.272  -6.405
   23PRO     CD 3176   9.615   3.245  -6.395
   23PRO    HD1 3177   9.564   3.336  -6.354
   23PRO    HD2 3178   9.576   3.223  -6.498
   23PRO     CA 3179   9.828   3.172  -6.330
   23PRO     HA 3180   9.854   3.218  -6.235
   23PRO     CB 3181   9.731   3.056  -6.309
   23PRO    HB1 3182   9.736   2.980  -6.395
   23PRO    HB2 3183   9.754   2.998  -6.213
   23PRO     CG 3184   9.593   3.125  -6.302
   23PRO    HG1 3185   9.564   3.157  -6.193
   23PRO    HG2 3186   9.506   3.055  -6.338
   23PRO      C 3187   9.955   3.121  -6.388
   23PRO      O 3188   9.938   3.059  -6.493
   24GLY      N 3189  10.069   3.123  -6.317
   24GLY     HN 3190  10.073   3.169  -6.229
   24GLY     CA 3191  10.192   3.062  -6.357
   24GLY    HA1 3192  10.237   3.027  -6.270
   24GLY    HA2 3193  10.167   2.991  -6.428
   24GLY      C 3194  10.285   3.160  -6.420
   24GLY      O 3195  10.374   3.124  -6.498
   25VAL      N 3196  10.278   3.288  -6.382
   25VAL     HN 3197  10.211   3.318  -6.314
   25VAL     CA 3198  10.362   3.393  -6.431
   25VAL     HA 3199  10.452   3.348  -6.469
   25VAL     CB 3200  10.296   3.479  -6.535
   25VAL     HB 3201  10.218   3.538  -6.484
   25VAL   MCG1 3202  10.378   3.595  -6.625
   25VAL   MCG2 3203  10.435   3.572  -6.554
   25VAL    CG1 3204  10.401   3.579  -6.587
   25VAL   HG11 3205  10.364   3.629  -6.679
   25VAL   HG12 3206  10.422   3.656  -6.510
   25VAL   HG13 3207  10.496   3.525  -6.611
   25VAL   MCG1 3208  10.200   3.371  -6.621
   25VAL   MCG2 3209  10.245   3.422  -6.685
   25VAL    CG2 3210  10.226   3.400  -6.648
   25VAL   HG21 3211  10.158   3.324  -6.604
   25VAL   HG22 3212  10.166   3.469  -6.711
   25VAL   HG23 3213  10.301   3.349  -6.711
   25VAL      C 3214  10.395   3.482  -6.316
   25VAL      O 3215  10.311   3.509  -6.230
   26GLY      N 3216  10.519   3.531  -6.305
   26GLY     HN 3217  10.588   3.513  -6.375
   26GLY     CA 3218  10.568   3.612  -6.197
   26GLY    HA1 3219  10.664   3.637  -6.222
   26GLY    HA2 3220  10.501   3.689  -6.188
   26GLY      C 3221  10.573   3.541  -6.066
   26GLY      O 3222  10.600   3.421  -6.057
   27VAL      N 3223  10.552   3.617  -5.957
   27VAL     HN 3224  10.541   3.716  -5.965
   27VAL     CA 3225  10.543   3.567  -5.824
   27VAL     HA 3226  10.602   3.476  -5.821
   27VAL     CB 3227  10.593   3.661  -5.719
   27VAL     HB 3228  10.526   3.750  -5.726
   27VAL   MCG1 3229  10.626   3.592  -5.569
   27VAL   MCG2 3230  10.547   3.641  -5.558
   27VAL    CG1 3231  10.587   3.619  -5.571
   27VAL   HG11 3232  10.673   3.553  -5.547
   27VAL   HG12 3233  10.590   3.708  -5.505
   27VAL   HG13 3234  10.493   3.563  -5.552
   27VAL   MCG1 3235  10.721   3.745  -5.789
   27VAL   MCG2 3236  10.759   3.690  -5.723
   27VAL    CG2 3237  10.733   3.715  -5.754
   27VAL   HG21 3238  10.726   3.789  -5.836
   27VAL   HG22 3239  10.779   3.764  -5.666
   27VAL   HG23 3240  10.798   3.631  -5.787
   27VAL      C 3241  10.400   3.530  -5.801
   27VAL      O 3242  10.317   3.614  -5.834
   28PRO      N 3243  10.358   3.416  -5.754
   28PRO     CD 3244  10.445   3.304  -5.720
   28PRO    HD1 3245  10.515   3.280  -5.809
   28PRO    HD2 3246  10.510   3.332  -5.629
   28PRO     CA 3247  10.218   3.386  -5.746
   28PRO     HA 3248  10.172   3.423  -5.836
   28PRO     CB 3249  10.212   3.233  -5.739
   28PRO    HB1 3250  10.130   3.199  -5.669
   28PRO    HB2 3251  10.189   3.189  -5.841
   28PRO     CG 3252  10.350   3.187  -5.689
   28PRO    HG1 3253  10.383   3.092  -5.742
   28PRO    HG2 3254  10.348   3.164  -5.577
   28PRO      C 3255  10.148   3.450  -5.631
   28PRO      O 3256  10.196   3.462  -5.519
   29GLY      N 3257  10.026   3.500  -5.661
   29GLY     HN 3258   9.987   3.487  -5.752
   29GLY     CA 3259   9.942   3.574  -5.572
   29GLY    HA1 3260   9.999   3.649  -5.537
   29GLY    HA2 3261   9.861   3.600  -5.627
   29GLY      C 3262   9.893   3.497  -5.454
   29GLY      O 3263   9.908   3.375  -5.444
   30VAL      N 3264   9.822   3.566  -5.363
   30VAL     HN 3265   9.789   3.658  -5.382
   30VAL     CA 3266   9.789   3.515  -5.233
   30VAL     HA 3267   9.880   3.470  -5.196
   30VAL     CB 3268   9.739   3.613  -5.132
   30VAL     HB 3269   9.628   3.606  -5.128
   30VAL   MCG1 3270   9.771   3.533  -4.987
   30VAL   MCG2 3271   9.825   3.609  -4.988
   30VAL    CG1 3272   9.795   3.573  -4.994
   30VAL   HG11 3273   9.748   3.478  -4.960
   30VAL   HG12 3274   9.905   3.558  -5.001
   30VAL   HG13 3275   9.774   3.653  -4.920
   30VAL   MCG1 3276   9.763   3.779  -5.120
   30VAL   MCG2 3277   9.797   3.754  -5.204
   30VAL    CG2 3278   9.778   3.759  -5.160
   30VAL   HG21 3279   9.750   3.824  -5.074
   30VAL   HG22 3280   9.888   3.767  -5.177
   30VAL   HG23 3281   9.725   3.796  -5.251
   30VAL      C 3282   9.690   3.404  -5.248
   30VAL      O 3283   9.587   3.415  -5.316
   31GLY      N 3284   9.716   3.283  -5.196
   31GLY     HN 3285   9.807   3.258  -5.165
   31GLY     CA 3286   9.615   3.183  -5.182
   31GLY    HA1 3287   9.553   3.197  -5.260
   31GLY    HA2 3288   9.665   3.095  -5.178
   31GLY      C 3289   9.533   3.193  -5.058
   31GLY      O 3290   9.431   3.127  -5.037
   32VAL      N 3291   9.562   3.283  -4.963
   32VAL     HN 3292   9.643   3.340  -4.972
   32VAL     CA 3293   9.488   3.310  -4.844
   32VAL     HA 3294   9.399   3.250  -4.847
   32VAL     CB 3295   9.570   3.277  -4.722
   32VAL     HB 3296   9.654   3.349  -4.711
   32VAL   MCG1 3297   9.504   3.259  -4.569
   32VAL   MCG2 3298   9.441   3.308  -4.618
   32VAL    CG1 3299   9.477   3.283  -4.600
   32VAL   HG11 3300   9.524   3.230  -4.514
   32VAL   HG12 3301   9.459   3.389  -4.571
   32VAL   HG13 3302   9.380   3.235  -4.623
   32VAL   MCG1 3303   9.659   3.139  -4.759
   32VAL   MCG2 3304   9.592   3.112  -4.700
   32VAL    CG2 3305   9.623   3.133  -4.729
   32VAL   HG21 3306   9.711   3.128  -4.797
   32VAL   HG22 3307   9.653   3.099  -4.628
   32VAL   HG23 3308   9.544   3.065  -4.768
   32VAL      C 3309   9.450   3.454  -4.854
   32VAL      O 3310   9.525   3.537  -4.803
   33PRO      N 3311   9.346   3.498  -4.919
   33PRO     CD 3312   9.260   3.415  -5.001
   33PRO    HD1 3313   9.323   3.365  -5.081
   33PRO    HD2 3314   9.213   3.336  -4.936
   33PRO     CA 3315   9.293   3.631  -4.909
   33PRO     HA 3316   9.363   3.694  -4.962
   33PRO     CB 3317   9.159   3.633  -4.982
   33PRO    HB1 3318   9.074   3.638  -4.909
   33PRO    HB2 3319   9.151   3.724  -5.048
   33PRO     CG 3320   9.152   3.504  -5.065
   33PRO    HG1 3321   9.173   3.523  -5.177
   33PRO    HG2 3322   9.048   3.455  -5.060
   33PRO      C 3323   9.292   3.682  -4.769
   33PRO      O 3324   9.224   3.627  -4.683
   34GLY      N 3325   9.349   3.801  -4.738
   34GLY     HN 3326   9.405   3.851  -4.804
   34GLY     CA 3327   9.333   3.862  -4.610
   34GLY    HA1 3328   9.359   3.962  -4.622
   34GLY    HA2 3329   9.235   3.844  -4.580
   34GLY      C 3330   9.424   3.802  -4.508
   34GLY      O 3331   9.389   3.820  -4.392
   35VAL      N 3332   9.542   3.747  -4.544
   35VAL     HN 3333   9.563   3.735  -4.640
   35VAL     CA 3334   9.646   3.702  -4.457
   35VAL     HA 3335   9.602   3.626  -4.393
   35VAL     CB 3336   9.760   3.643  -4.534
   35VAL     HB 3337   9.719   3.558  -4.593
   35VAL   MCG1 3338   9.778   3.744  -4.667
   35VAL   MCG2 3339   9.852   3.760  -4.611
   35VAL    CG1 3340   9.813   3.747  -4.634
   35VAL   HG11 3341   9.743   3.755  -4.721
   35VAL   HG12 3342   9.820   3.846  -4.585
   35VAL   HG13 3343   9.913   3.717  -4.671
   35VAL   MCG1 3344   9.901   3.574  -4.473
   35VAL   MCG2 3345   9.846   3.589  -4.399
   35VAL    CG2 3346   9.868   3.584  -4.441
   35VAL   HG21 3347   9.957   3.553  -4.500
   35VAL   HG22 3348   9.900   3.661  -4.367
   35VAL   HG23 3349   9.828   3.496  -4.387
   35VAL      C 3350   9.702   3.812  -4.369
   35VAL    OT1 3351   9.752   3.922  -4.388
   35VAL    OT2 3352   9.691   3.772  -4.235
   35VAL    HT2 3353   9.743   3.823  -4.173
    1GLY      N 3354  10.282   5.290  -8.629
    1GLY    HT1 3355  10.235   5.279  -8.717
    1GLY    HT2 3356  10.259   5.317  -8.535
    1GLY     CA 3357  10.423   5.257  -8.641
    1GLY    HA1 3358  10.446   5.227  -8.744
    1GLY    HA2 3359  10.484   5.342  -8.610
    1GLY      C 3360  10.444   5.142  -8.548
    1GLY      O 3361  10.466   5.028  -8.588
    2VAL      N 3362  10.438   5.181  -8.419
    2VAL     HN 3363  10.412   5.274  -8.394
    2VAL     CA 3364  10.467   5.095  -8.309
    2VAL     HA 3365  10.517   5.009  -8.352
    2VAL     CB 3366  10.561   5.159  -8.211
    2VAL     HB 3367  10.514   5.245  -8.160
    2VAL   MCG1 3368  10.554   5.044  -8.089
    2VAL   MCG2 3369  10.639   5.037  -8.126
    2VAL    CG1 3370  10.595   5.046  -8.112
    2VAL   HG11 3371  10.508   5.026  -8.046
    2VAL   HG12 3372  10.620   4.953  -8.168
    2VAL   HG13 3373  10.682   5.075  -8.049
    2VAL   MCG1 3374  10.677   5.234  -8.307
    2VAL   MCG2 3375  10.723   5.170  -8.258
    2VAL    CG2 3376  10.693   5.200  -8.279
    2VAL   HG21 3377  10.675   5.282  -8.351
    2VAL   HG22 3378  10.766   5.235  -8.203
    2VAL   HG23 3379  10.737   5.113  -8.333
    2VAL      C 3380  10.338   5.046  -8.252
    2VAL      O 3381  10.250   5.131  -8.242
    3PRO      N 3382  10.312   4.924  -8.217
    3PRO     CD 3383  10.386   4.808  -8.267
    3PRO    HD1 3384  10.395   4.817  -8.378
    3PRO    HD2 3385  10.488   4.809  -8.221
    3PRO     CA 3386  10.193   4.888  -8.146
    3PRO     HA 3387  10.111   4.931  -8.201
    3PRO     CB 3388  10.189   4.736  -8.153
    3PRO    HB1 3389  10.189   4.696  -8.052
    3PRO    HB2 3390  10.098   4.705  -8.203
    3PRO     CG 3391  10.310   4.680  -8.229
    3PRO    HG1 3392  10.279   4.618  -8.322
    3PRO    HG2 3393  10.374   4.608  -8.164
    3PRO      C 3394  10.179   4.937  -8.006
    3PRO      O 3395  10.275   4.969  -7.935
    4GLY      N 3396  10.052   4.936  -7.962
    4GLY     HN 3397   9.978   4.910  -8.023
    4GLY     CA 3398  10.008   4.969  -7.830
    4GLY    HA1 3399   9.921   4.922  -7.819
    4GLY    HA2 3400  10.083   4.942  -7.770
    4GLY      C 3401   9.982   5.114  -7.805
    4GLY      O 3402  10.019   5.196  -7.889
    5VAL      N 3403   9.926   5.148  -7.687
    5VAL     HN 3404   9.889   5.079  -7.626
    5VAL     CA 3405   9.915   5.282  -7.639
    5VAL     HA 3406   9.887   5.337  -7.728
    5VAL     CB 3407   9.799   5.300  -7.546
    5VAL     HB 3408   9.778   5.409  -7.541
    5VAL   MCG1 3409   9.684   5.186  -7.592
    5VAL   MCG2 3410   9.643   5.269  -7.602
    5VAL    CG1 3411   9.670   5.231  -7.595
    5VAL   HG11 3412   9.684   5.121  -7.595
    5VAL   HG12 3413   9.586   5.256  -7.527
    5VAL   HG13 3414   9.646   5.265  -7.698
    5VAL   MCG1 3415   9.819   5.292  -7.379
    5VAL   MCG2 3416   9.857   5.214  -7.414
    5VAL    CG2 3417   9.836   5.255  -7.404
    5VAL   HG21 3418   9.803   5.331  -7.330
    5VAL   HG22 3419   9.787   5.158  -7.380
    5VAL   HG23 3420   9.946   5.243  -7.395
    5VAL      C 3421  10.044   5.345  -7.599
    5VAL      O 3422  10.052   5.466  -7.576
    6GLY      N 3423  10.153   5.266  -7.599
    6GLY     HN 3424  10.142   5.168  -7.616
    6GLY     CA 3425  10.289   5.303  -7.577
    6GLY    HA1 3426  10.344   5.228  -7.616
    6GLY    HA2 3427  10.299   5.394  -7.619
    6GLY      C 3428  10.329   5.316  -7.434
    6GLY      O 3429  10.421   5.391  -7.401
    7VAL      N 3430  10.272   5.231  -7.347
    7VAL     HN 3431  10.201   5.166  -7.373
    7VAL     CA 3432  10.313   5.231  -7.210
    7VAL     HA 3433  10.399   5.296  -7.201
    7VAL     CB 3434  10.205   5.270  -7.113
    7VAL     HB 3435  10.244   5.267  -7.009
    7VAL   MCG1 3436  10.206   5.436  -7.140
    7VAL   MCG2 3437  10.120   5.406  -7.164
    7VAL    CG1 3438  10.165   5.414  -7.150
    7VAL   HG11 3439  10.251   5.483  -7.133
    7VAL   HG12 3440  10.136   5.419  -7.257
    7VAL   HG13 3441  10.079   5.447  -7.088
    7VAL   MCG1 3442  10.045   5.218  -7.120
    7VAL   MCG2 3443  10.099   5.141  -7.129
    7VAL    CG2 3444  10.078   5.184  -7.124
    7VAL   HG21 3445   9.988   5.248  -7.117
    7VAL   HG22 3446  10.077   5.130  -7.221
    7VAL   HG23 3447  10.076   5.109  -7.042
    7VAL      C 3448  10.351   5.092  -7.171
    7VAL      O 3449  10.310   4.994  -7.232
    8PRO      N 3450  10.436   5.069  -7.075
    8PRO     CD 3451  10.496   5.169  -6.987
    8PRO    HD1 3452  10.511   5.268  -7.045
    8PRO    HD2 3453  10.426   5.189  -6.897
    8PRO     CA 3454  10.482   4.937  -7.045
    8PRO     HA 3455  10.522   4.894  -7.135
    8PRO     CB 3456  10.588   4.960  -6.937
    8PRO    HB1 3457  10.547   4.936  -6.836
    8PRO    HB2 3458  10.676   4.894  -6.955
    8PRO     CG 3459  10.630   5.108  -6.943
    8PRO    HG1 3460  10.719   5.129  -7.019
    8PRO    HG2 3461  10.669   5.150  -6.839
    8PRO      C 3462  10.374   4.848  -6.994
    8PRO      O 3463  10.372   4.728  -7.019
    9GLY      N 3464  10.281   4.904  -6.915
    9GLY     HN 3465  10.290   5.000  -6.888
    9GLY     CA 3466  10.164   4.842  -6.861
    9GLY    HA1 3467  10.112   4.916  -6.819
    9GLY    HA2 3468  10.122   4.794  -6.938
    9GLY      C 3469  10.189   4.740  -6.754
    9GLY      O 3470  10.107   4.651  -6.731
   10VAL      N 3471  10.304   4.745  -6.686
   10VAL     HN 3472  10.374   4.811  -6.713
   10VAL     CA 3473  10.346   4.667  -6.574
   10VAL     HA 3474  10.345   4.564  -6.606
   10VAL     CB 3475  10.481   4.699  -6.515
   10VAL     HB 3476  10.488   4.809  -6.499
   10VAL   MCG1 3477  10.485   4.656  -6.353
   10VAL   MCG2 3478  10.537   4.592  -6.398
   10VAL    CG1 3479  10.510   4.628  -6.382
   10VAL   HG11 3480  10.459   4.681  -6.299
   10VAL   HG12 3481  10.472   4.523  -6.386
   10VAL   HG13 3482  10.619   4.626  -6.363
   10VAL   MCG1 3483  10.571   4.681  -6.656
   10VAL   MCG2 3484  10.614   4.629  -6.590
   10VAL    CG2 3485  10.587   4.657  -6.618
   10VAL   HG21 3486  10.566   4.704  -6.716
   10VAL   HG22 3487  10.688   4.689  -6.584
   10VAL   HG23 3488  10.587   4.547  -6.630
   10VAL      C 3489  10.247   4.682  -6.463
   10VAL      O 3490  10.223   4.788  -6.407
   11GLY      N 3491  10.187   4.567  -6.426
   11GLY     HN 3492  10.207   4.481  -6.471
   11GLY     CA 3493  10.091   4.560  -6.320
   11GLY    HA1 3494  10.079   4.466  -6.306
   11GLY    HA2 3495  10.130   4.612  -6.250
   11GLY      C 3496   9.954   4.616  -6.340
   11GLY      O 3497   9.888   4.629  -6.238
   12VAL      N 3498   9.921   4.652  -6.466
   12VAL     HN 3499   9.987   4.642  -6.540
   12VAL     CA 3500   9.796   4.705  -6.508
   12VAL     HA 3501   9.744   4.744  -6.422
   12VAL     CB 3502   9.815   4.811  -6.613
   12VAL     HB 3503   9.846   4.762  -6.708
   12VAL   MCG1 3504   9.689   4.922  -6.603
   12VAL   MCG2 3505   9.669   4.866  -6.675
   12VAL    CG1 3506   9.685   4.890  -6.638
   12VAL   HG11 3507   9.676   4.972  -6.563
   12VAL   HG12 3508   9.687   4.934  -6.740
   12VAL   HG13 3509   9.597   4.823  -6.629
   12VAL   MCG1 3510   9.916   4.945  -6.607
   12VAL   MCG2 3511   9.941   4.891  -6.535
   12VAL    CG2 3512   9.923   4.913  -6.573
   12VAL   HG21 3513   9.922   4.999  -6.643
   12VAL   HG22 3514   9.904   4.951  -6.470
   12VAL   HG23 3515  10.023   4.865  -6.576
   12VAL      C 3516   9.715   4.597  -6.572
   12VAL      O 3517   9.755   4.545  -6.676
   13PRO      N 3518   9.596   4.564  -6.531
   13PRO     CD 3519   9.542   4.595  -6.400
   13PRO    HD1 3520   9.594   4.530  -6.316
   13PRO    HD2 3521   9.560   4.708  -6.373
   13PRO     CA 3522   9.516   4.477  -6.612
   13PRO     HA 3523   9.576   4.389  -6.633
   13PRO     CB 3524   9.402   4.444  -6.516
   13PRO    HB1 3525   9.305   4.432  -6.572
   13PRO    HB2 3526   9.422   4.347  -6.462
   13PRO     CG 3527   9.393   4.561  -6.416
   13PRO    HG1 3528   9.342   4.531  -6.315
   13PRO    HG2 3529   9.330   4.651  -6.457
   13PRO      C 3530   9.465   4.526  -6.743
   13PRO      O 3531   9.443   4.443  -6.831
   14GLY      N 3532   9.437   4.656  -6.762
   14GLY     HN 3533   9.461   4.726  -6.696
   14GLY     CA 3534   9.370   4.701  -6.880
   14GLY    HA1 3535   9.310   4.627  -6.905
   14GLY    HA2 3536   9.329   4.787  -6.854
   14GLY      C 3537   9.454   4.729  -7.000
   14GLY      O 3538   9.400   4.760  -7.106
   15VAL      N 3539   9.588   4.727  -6.985
   15VAL     HN 3540   9.630   4.714  -6.896
   15VAL     CA 3541   9.680   4.744  -7.094
   15VAL     HA 3542   9.642   4.830  -7.146
   15VAL     CB 3543   9.814   4.783  -7.040
   15VAL     HB 3544   9.797   4.864  -6.965
   15VAL   MCG1 3545   9.842   4.644  -6.949
   15VAL   MCG2 3546   9.926   4.675  -6.977
   15VAL    CG1 3547   9.881   4.665  -6.967
   15VAL   HG11 3548   9.804   4.602  -6.918
   15VAL   HG12 3549   9.938   4.603  -7.039
   15VAL   HG13 3550   9.951   4.703  -6.889
   15VAL   MCG1 3551   9.871   4.889  -7.157
   15VAL   MCG2 3552   9.913   4.807  -7.173
   15VAL    CG2 3553   9.888   4.845  -7.159
   15VAL   HG21 3554   9.860   4.952  -7.171
   15VAL   HG22 3555   9.998   4.839  -7.143
   15VAL   HG23 3556   9.863   4.791  -7.253
   15VAL      C 3557   9.669   4.632  -7.192
   15VAL      O 3558   9.683   4.515  -7.157
   16GLY      N 3559   9.641   4.660  -7.321
   16GLY     HN 3560   9.628   4.754  -7.352
   16GLY     CA 3561   9.628   4.560  -7.423
   16GLY    HA1 3562   9.592   4.479  -7.376
   16GLY    HA2 3563   9.570   4.602  -7.493
   16GLY      C 3564   9.754   4.519  -7.490
   16GLY      O 3565   9.759   4.413  -7.552
   17VAL      N 3566   9.863   4.598  -7.481
   17VAL     HN 3567   9.862   4.682  -7.427
   17VAL     CA 3568   9.986   4.569  -7.547
   17VAL     HA 3569   9.984   4.463  -7.566
   17VAL     CB 3570  10.010   4.639  -7.677
   17VAL     HB 3571   9.999   4.748  -7.658
   17VAL   MCG1 3572  10.177   4.644  -7.694
   17VAL   MCG2 3573  10.146   4.587  -7.761
   17VAL    CG1 3574  10.154   4.617  -7.725
   17VAL   HG11 3575  10.225   4.675  -7.662
   17VAL   HG12 3576  10.181   4.509  -7.718
   17VAL   HG13 3577  10.165   4.649  -7.831
   17VAL   MCG1 3578   9.913   4.556  -7.787
   17VAL   MCG2 3579   9.878   4.642  -7.781
   17VAL    CG2 3580   9.901   4.601  -7.779
   17VAL   HG21 3581   9.914   4.495  -7.811
   17VAL   HG22 3582   9.800   4.613  -7.733
   17VAL   HG23 3583   9.908   4.666  -7.868
   17VAL      C 3584  10.091   4.592  -7.443
   17VAL      O 3585  10.129   4.706  -7.419
   18PRO      N 3586  10.143   4.488  -7.384
   18PRO     CD 3587  10.062   4.375  -7.343
   18PRO    HD1 3588   9.955   4.410  -7.325
   18PRO    HD2 3589  10.062   4.296  -7.426
   18PRO     CA 3590  10.253   4.503  -7.293
   18PRO     HA 3591  10.228   4.581  -7.223
   18PRO     CB 3592  10.270   4.367  -7.226
   18PRO    HB1 3593  10.335   4.294  -7.289
   18PRO    HB2 3594  10.323   4.375  -7.122
   18PRO     CG 3595  10.124   4.319  -7.214
   18PRO    HG1 3596  10.072   4.360  -7.118
   18PRO    HG2 3597  10.116   4.203  -7.207
   18PRO      C 3598  10.381   4.540  -7.359
   18PRO      O 3599  10.401   4.520  -7.479
   19GLY      N 3600  10.479   4.586  -7.279
   19GLY     HN 3601  10.459   4.601  -7.182
   19GLY     CA 3602  10.614   4.619  -7.311
   19GLY    HA1 3603  10.610   4.663  -7.401
   19GLY    HA2 3604  10.646   4.674  -7.234
   19GLY      C 3605  10.708   4.504  -7.324
   19GLY      O 3606  10.663   4.390  -7.318
   20VAL      N 3607  10.839   4.526  -7.347
   20VAL     HN 3608  10.874   4.619  -7.353
   20VAL     CA 3609  10.939   4.426  -7.364
   20VAL     HA 3610  10.899   4.352  -7.432
   20VAL     CB 3611  11.069   4.478  -7.419
   20VAL     HB 3612  11.117   4.534  -7.336
   20VAL   MCG1 3613  11.145   4.351  -7.498
   20VAL   MCG2 3614  11.208   4.386  -7.439
   20VAL    CG1 3615  11.171   4.374  -7.466
   20VAL   HG11 3616  11.126   4.308  -7.544
   20VAL   HG12 3617  11.261   4.424  -7.509
   20VAL   HG13 3618  11.204   4.310  -7.381
   20VAL   MCG1 3619  11.007   4.559  -7.552
   20VAL   MCG2 3620  11.079   4.611  -7.521
   20VAL    CG2 3621  11.044   4.580  -7.531
   20VAL   HG21 3622  10.958   4.548  -7.594
   20VAL   HG22 3623  11.022   4.680  -7.488
   20VAL   HG23 3624  11.134   4.588  -7.596
   20VAL      C 3625  10.968   4.359  -7.234
   20VAL      O 3626  11.008   4.421  -7.136
   21GLY      N 3627  10.954   4.226  -7.224
   21GLY     HN 3628  10.921   4.170  -7.300
   21GLY     CA 3629  10.986   4.157  -7.103
   21GLY    HA1 3630  10.995   4.060  -7.129
   21GLY    HA2 3631  11.069   4.202  -7.067
   21GLY      C 3632  10.882   4.165  -6.996
   21GLY      O 3633  10.897   4.104  -6.891
   22VAL      N 3634  10.770   4.236  -7.015
   22VAL     HN 3635  10.751   4.277  -7.104
   22VAL     CA 3636  10.667   4.264  -6.920
   22VAL     HA 3637  10.713   4.264  -6.822
   22VAL     CB 3638  10.600   4.396  -6.944
   22VAL     HB 3639  10.583   4.404  -7.054
   22VAL   MCG1 3640  10.441   4.378  -6.894
   22VAL   MCG2 3641  10.473   4.455  -6.851
   22VAL    CG1 3642  10.464   4.416  -6.876
   22VAL   HG11 3643  10.394   4.335  -6.906
   22VAL   HG12 3644  10.476   4.412  -6.765
   22VAL   HG13 3645  10.421   4.514  -6.904
   22VAL   MCG1 3646  10.713   4.489  -6.863
   22VAL   MCG2 3647  10.706   4.526  -6.948
   22VAL    CG2 3648  10.705   4.502  -6.907
   22VAL   HG21 3649  10.739   4.488  -6.803
   22VAL   HG22 3650  10.792   4.495  -6.975
   22VAL   HG23 3651  10.660   4.604  -6.917
   22VAL      C 3652  10.569   4.151  -6.925
   22VAL      O 3653  10.517   4.132  -7.035
   23PRO      N 3654  10.538   4.072  -6.827
   23PRO     CD 3655  10.615   4.054  -6.705
   23PRO    HD1 3656  10.718   4.003  -6.728
   23PRO    HD2 3657  10.637   4.157  -6.654
   23PRO     CA 3658  10.424   3.987  -6.838
   23PRO     HA 3659  10.428   3.938  -6.934
   23PRO     CB 3660  10.440   3.889  -6.722
   23PRO    HB1 3661  10.339   3.858  -6.679
   23PRO    HB2 3662  10.492   3.793  -6.755
   23PRO     CG 3663  10.524   3.965  -6.618
   23PRO    HG1 3664  10.585   3.894  -6.551
   23PRO    HG2 3665  10.458   4.027  -6.547
   23PRO      C 3666  10.295   4.061  -6.830
   23PRO      O 3667  10.280   4.154  -6.750
   24GLY      N 3668  10.195   4.034  -6.916
   24GLY     HN 3669  10.209   3.968  -6.989
   24GLY     CA 3670  10.064   4.091  -6.915
   24GLY    HA1 3671  10.049   4.129  -6.819
   24GLY    HA2 3672  10.061   4.161  -6.993
   24GLY      C 3673   9.960   3.988  -6.941
   24GLY      O 3674   9.987   3.868  -6.935
   25VAL      N 3675   9.836   4.029  -6.974
   25VAL     HN 3676   9.807   4.123  -6.957
   25VAL     CA 3677   9.737   3.946  -7.035
   25VAL     HA 3678   9.754   3.844  -7.003
   25VAL     CB 3679   9.600   3.992  -6.994
   25VAL     HB 3680   9.575   4.086  -7.047
   25VAL   MCG1 3681   9.510   3.871  -7.069
   25VAL   MCG2 3682   9.468   3.888  -6.987
   25VAL    CG1 3683   9.494   3.885  -7.026
   25VAL   HG11 3684   9.515   3.840  -7.126
   25VAL   HG12 3685   9.496   3.805  -6.949
   25VAL   HG13 3686   9.393   3.931  -7.028
   25VAL   MCG1 3687   9.631   4.053  -6.840
   25VAL   MCG2 3688   9.570   3.983  -6.829
   25VAL    CG2 3689   9.600   4.017  -6.842
   25VAL   HG21 3690   9.669   4.101  -6.817
   25VAL   HG22 3691   9.498   4.042  -6.807
   25VAL   HG23 3692   9.635   3.926  -6.789
   25VAL      C 3693   9.751   3.953  -7.183
   25VAL      O 3694   9.733   3.847  -7.242
   26GLY      N 3695   9.779   4.076  -7.231
   26GLY     HN 3696   9.791   4.154  -7.171
   26GLY     CA 3697   9.794   4.103  -7.371
   26GLY    HA1 3698   9.711   4.060  -7.420
   26GLY    HA2 3699   9.803   4.208  -7.381
   26GLY      C 3700   9.918   4.039  -7.422
   26GLY      O 3701  10.002   3.993  -7.345
   27VAL      N 3702   9.940   4.046  -7.555
   27VAL     HN 3703   9.871   4.086  -7.615
   27VAL     CA 3704  10.057   4.001  -7.623
   27VAL     HA 3705  10.097   3.917  -7.567
   27VAL     CB 3706  10.020   3.958  -7.762
   27VAL     HB 3707   9.973   4.043  -7.816
   27VAL   MCG1 3708  10.119   3.892  -7.880
   27VAL   MCG2 3709  10.176   3.917  -7.810
   27VAL    CG1 3710  10.141   3.907  -7.841
   27VAL   HG11 3711  10.109   3.866  -7.939
   27VAL   HG12 3712  10.213   3.990  -7.859
   27VAL   HG13 3713  10.193   3.827  -7.784
   27VAL   MCG1 3714   9.942   3.815  -7.719
   27VAL   MCG2 3715   9.885   3.859  -7.780
   27VAL    CG2 3716   9.919   3.843  -7.750
   27VAL   HG21 3717   9.957   3.766  -7.680
   27VAL   HG22 3718   9.821   3.881  -7.712
   27VAL   HG23 3719   9.902   3.796  -7.849
   27VAL      C 3720  10.160   4.108  -7.629
   27VAL      O 3721  10.123   4.208  -7.691
   28PRO      N 3722  10.278   4.101  -7.576
   28PRO     CD 3723  10.320   4.000  -7.479
   28PRO    HD1 3724  10.247   4.000  -7.394
   28PRO    HD2 3725  10.319   3.900  -7.530
   28PRO     CA 3726  10.377   4.204  -7.589
   28PRO     HA 3727  10.338   4.288  -7.534
   28PRO     CB 3728  10.502   4.152  -7.519
   28PRO    HB1 3729  10.577   4.119  -7.594
   28PRO    HB2 3730  10.548   4.233  -7.458
   28PRO     CG 3731  10.461   4.034  -7.429
   28PRO    HG1 3732  10.462   4.063  -7.317
   28PRO    HG2 3733  10.534   3.944  -7.439
   28PRO      C 3734  10.411   4.257  -7.724
   28PRO      O 3735  10.411   4.176  -7.816
   29GLY      N 3736  10.449   4.386  -7.736
   29GLY     HN 3737  10.467   4.443  -7.656
   29GLY     CA 3738  10.467   4.451  -7.862
   29GLY    HA1 3739  10.541   4.399  -7.909
   29GLY    HA2 3740  10.376   4.450  -7.906
   29GLY      C 3741  10.511   4.593  -7.853
   29GLY      O 3742  10.557   4.635  -7.959
   30VAL      N 3743  10.512   4.658  -7.736
   30VAL     HN 3744  10.472   4.616  -7.655
   30VAL     CA 3745  10.566   4.788  -7.711
   30VAL     HA 3746  10.550   4.844  -7.801
   30VAL     CB 3747  10.497   4.859  -7.598
   30VAL     HB 3748  10.466   4.777  -7.530
   30VAL   MCG1 3749  10.613   4.926  -7.498
   30VAL   MCG2 3750  10.550   4.993  -7.512
   30VAL    CG1 3751  10.578   4.955  -7.509
   30VAL   HG11 3752  10.669   4.904  -7.471
   30VAL   HG12 3753  10.608   5.044  -7.568
   30VAL   HG13 3754  10.516   4.988  -7.423
   30VAL   MCG1 3755  10.381   4.960  -7.667
   30VAL   MCG2 3756  10.334   4.897  -7.617
   30VAL    CG2 3757  10.364   4.925  -7.640
   30VAL   HG21 3758  10.384   5.012  -7.706
   30VAL   HG22 3759  10.301   4.852  -7.694
   30VAL   HG23 3760  10.309   4.960  -7.550
   30VAL      C 3761  10.714   4.782  -7.689
   30VAL      O 3762  10.769   4.688  -7.631
   31GLY      N 3763  10.787   4.880  -7.744
   31GLY     HN 3764  10.744   4.962  -7.780
   31GLY     CA 3765  10.930   4.877  -7.756
   31GLY    HA1 3766  10.955   4.779  -7.779
   31GLY    HA2 3767  10.955   4.949  -7.827
   31GLY      C 3768  10.996   4.913  -7.628
   31GLY      O 3769  11.119   4.909  -7.618
   32VAL      N 3770  10.914   4.950  -7.528
   32VAL     HN 3771  10.815   4.949  -7.541
   32VAL     CA 3772  10.955   4.994  -7.398
   32VAL     HA 3773  11.055   5.034  -7.408
   32VAL     CB 3774  10.861   5.099  -7.349
   32VAL     HB 3775  10.760   5.057  -7.332
   32VAL   MCG1 3776  10.909   5.123  -7.190
   32VAL   MCG2 3777  10.930   5.202  -7.235
   32VAL    CG1 3778  10.917   5.159  -7.219
   32VAL   HG11 3779  10.907   5.086  -7.136
   32VAL   HG12 3780  11.024   5.185  -7.232
   32VAL   HG13 3781  10.861   5.251  -7.192
   32VAL   MCG1 3782  10.898   5.231  -7.447
   32VAL   MCG2 3783  10.810   5.208  -7.467
   32VAL    CG2 3784  10.854   5.214  -7.452
   32VAL   HG21 3785  10.951   5.268  -7.455
   32VAL   HG22 3786  10.833   5.173  -7.553
   32VAL   HG23 3787  10.774   5.285  -7.424
   32VAL      C 3788  10.959   4.880  -7.302
   32VAL      O 3789  10.853   4.818  -7.294
   33PRO      N 3790  11.066   4.839  -7.240
   33PRO     CD 3791  11.194   4.907  -7.246
   33PRO    HD1 3792  11.233   4.912  -7.356
   33PRO    HD2 3793  11.185   5.017  -7.206
   33PRO     CA 3794  11.056   4.745  -7.132
   33PRO     HA 3795  10.987   4.666  -7.159
   33PRO     CB 3796  11.200   4.701  -7.107
   33PRO    HB1 3797  11.218   4.679  -6.996
   33PRO    HB2 3798  11.225   4.605  -7.164
   33PRO     CG 3799  11.284   4.820  -7.156
   33PRO    HG1 3800  11.373   4.784  -7.213
   33PRO    HG2 3801  11.321   4.880  -7.069
   33PRO      C 3802  11.013   4.809  -7.005
   33PRO      O 3803  11.026   4.930  -6.988
   34GLY      N 3804  10.961   4.731  -6.909
   34GLY     HN 3805  10.960   4.632  -6.919
   34GLY     CA 3806  10.903   4.778  -6.787
   34GLY    HA1 3807  10.864   4.864  -6.810
   34GLY    HA2 3808  10.843   4.707  -6.760
   34GLY      C 3809  10.993   4.803  -6.671
   34GLY      O 3810  10.962   4.888  -6.587
   35VAL      N 3811  11.108   4.734  -6.664
   35VAL     HN 3812  11.131   4.662  -6.728
   35VAL     CA 3813  11.206   4.761  -6.563
   35VAL     HA 3814  11.149   4.771  -6.471
   35VAL     CB 3815  11.300   4.645  -6.544
   35VAL     HB 3816  11.371   4.645  -6.629
   35VAL   MCG1 3817  11.408   4.619  -6.417
   35VAL   MCG2 3818  11.364   4.700  -6.398
   35VAL    CG1 3819  11.382   4.659  -6.414
   35VAL   HG11 3820  11.451   4.572  -6.403
   35VAL   HG12 3821  11.442   4.752  -6.416
   35VAL   HG13 3822  11.314   4.662  -6.326
   35VAL   MCG1 3823  11.270   4.480  -6.537
   35VAL   MCG2 3824  11.186   4.522  -6.542
   35VAL    CG2 3825  11.231   4.508  -6.540
   35VAL   HG21 3826  11.308   4.427  -6.533
   35VAL   HG22 3827  11.164   4.501  -6.451
   35VAL   HG23 3828  11.171   4.493  -6.632
   35VAL      C 3829  11.273   4.896  -6.585
   35VAL    OT1 3830  11.336   4.941  -6.679
   35VAL    OT2 3831  11.259   4.973  -6.469
   35VAL    HT2 3832  11.288   5.064  -6.477
    1GLY      N 3833  11.429   8.889  -0.611
    1GLY    HT1 3834  11.353   8.952  -0.627
    1GLY    HT2 3835  11.446   8.791  -0.615
    1GLY     CA 3836  11.548   8.961  -0.569
    1GLY    HA1 3837  11.524   9.058  -0.567
    1GLY    HA2 3838  11.575   8.923  -0.481
    1GLY      C 3839  11.667   8.949  -0.658
    1GLY      O 3840  11.705   9.046  -0.725
    2VAL      N 3841  11.739   8.836  -0.660
    2VAL     HN 3842  11.714   8.756  -0.605
    2VAL     CA 3843  11.856   8.823  -0.741
    2VAL     HA 3844  11.921   8.907  -0.723
    2VAL     CB 3845  11.922   8.693  -0.704
    2VAL     HB 3846  11.852   8.610  -0.724
    2VAL   MCG1 3847  12.073   8.708  -0.776
    2VAL   MCG2 3848  12.053   8.616  -0.776
    2VAL    CG1 3849  12.056   8.664  -0.773
    2VAL   HG11 3850  12.112   8.758  -0.790
    2VAL   HG12 3851  12.118   8.597  -0.709
    2VAL   HG13 3852  12.039   8.614  -0.870
    2VAL   MCG1 3853  11.910   8.689  -0.536
    2VAL   MCG2 3854  12.000   8.704  -0.555
    2VAL    CG2 3855  11.953   8.696  -0.553
    2VAL   HG21 3856  11.860   8.680  -0.495
    2VAL   HG22 3857  12.026   8.616  -0.528
    2VAL   HG23 3858  11.997   8.795  -0.525
    2VAL      C 3859  11.820   8.816  -0.886
    2VAL      O 3860  11.715   8.760  -0.917
    3PRO      N 3861  11.880   8.877  -0.983
    3PRO     CD 3862  11.969   8.989  -0.953
    3PRO    HD1 3863  11.920   9.062  -0.874
    3PRO    HD2 3864  12.071   8.951  -0.907
    3PRO     CA 3865  11.844   8.861  -1.121
    3PRO     HA 3866  11.748   8.909  -1.133
    3PRO     CB 3867  11.954   8.940  -1.190
    3PRO    HB1 3868  12.046   8.875  -1.212
    3PRO    HB2 3869  11.920   8.981  -1.292
    3PRO     CG 3870  11.986   9.053  -1.092
    3PRO    HG1 3871  11.915   9.143  -1.106
    3PRO    HG2 3872  12.092   9.093  -1.106
    3PRO      C 3873  11.829   8.724  -1.179
    3PRO      O 3874  11.918   8.642  -1.154
    4GLY      N 3875  11.731   8.691  -1.264
    4GLY     HN 3876  11.658   8.756  -1.283
    4GLY     CA 3877  11.716   8.568  -1.335
    4GLY    HA1 3878  11.642   8.584  -1.403
    4GLY    HA2 3879  11.808   8.546  -1.372
    4GLY      C 3880  11.674   8.453  -1.250
    4GLY      O 3881  11.662   8.340  -1.296
    5VAL      N 3882  11.653   8.476  -1.119
    5VAL     HN 3883  11.676   8.563  -1.077
    5VAL     CA 3884  11.597   8.378  -1.031
    5VAL     HA 3885  11.616   8.282  -1.076
    5VAL     CB 3886  11.664   8.386  -0.898
    5VAL     HB 3887  11.638   8.483  -0.850
    5VAL   MCG1 3888  11.664   8.281  -0.766
    5VAL   MCG2 3889  11.596   8.252  -0.823
    5VAL    CG1 3890  11.632   8.272  -0.799
    5VAL   HG11 3891  11.700   8.277  -0.712
    5VAL   HG12 3892  11.526   8.281  -0.764
    5VAL   HG13 3893  11.644   8.174  -0.850
    5VAL   MCG1 3894  11.818   8.422  -0.957
    5VAL   MCG2 3895  11.828   8.347  -0.901
    5VAL    CG2 3896  11.815   8.385  -0.927
    5VAL   HG21 3897  11.841   8.467  -0.997
    5VAL   HG22 3898  11.873   8.397  -0.833
    5VAL   HG23 3899  11.844   8.288  -0.974
    5VAL      C 3900  11.450   8.391  -1.010
    5VAL      O 3901  11.402   8.498  -0.972
    6GLY      N 3902  11.375   8.279  -1.020
    6GLY     HN 3903  11.414   8.195  -1.056
    6GLY     CA 3904  11.238   8.270  -0.982
    6GLY    HA1 3905  11.193   8.341  -1.033
    6GLY    HA2 3906  11.213   8.177  -1.002
    6GLY      C 3907  11.204   8.293  -0.839
    6GLY      O 3908  11.282   8.292  -0.744
    7VAL      N 3909  11.073   8.316  -0.816
    7VAL     HN 3910  11.009   8.315  -0.892
    7VAL     CA 3911  11.011   8.343  -0.690
    7VAL     HA 3912  11.083   8.392  -0.626
    7VAL     CB 3913  10.886   8.424  -0.704
    7VAL     HB 3914  10.823   8.410  -0.613
    7VAL   MCG1 3915  10.953   8.574  -0.668
    7VAL   MCG2 3916  10.914   8.583  -0.752
    7VAL    CG1 3917  10.931   8.571  -0.710
    7VAL   HG11 3918  10.986   8.598  -0.617
    7VAL   HG12 3919  10.998   8.587  -0.797
    7VAL   HG13 3920  10.843   8.638  -0.719
    7VAL   MCG1 3921  10.802   8.343  -0.825
    7VAL   MCG2 3922  10.793   8.435  -0.844
    7VAL    CG2 3923  10.802   8.391  -0.828
    7VAL   HG21 3924  10.791   8.281  -0.838
    7VAL   HG22 3925  10.701   8.436  -0.819
    7VAL   HG23 3926  10.851   8.430  -0.920
    7VAL      C 3927  10.974   8.211  -0.632
    7VAL      O 3928  10.968   8.110  -0.702
    8PRO      N 3929  10.967   8.199  -0.502
    8PRO     CD 3930  11.024   8.300  -0.414
    8PRO    HD1 3931  11.134   8.320  -0.443
    8PRO    HD2 3932  10.965   8.399  -0.424
    8PRO     CA 3933  10.919   8.085  -0.431
    8PRO     HA 3934  10.994   8.008  -0.438
    8PRO     CB 3935  10.901   8.135  -0.288
    8PRO    HB1 3936  10.797   8.180  -0.271
    8PRO    HB2 3937  10.912   8.050  -0.211
    8PRO     CG 3938  11.012   8.241  -0.272
    8PRO    HG1 3939  11.111   8.194  -0.236
    8PRO    HG2 3940  10.984   8.321  -0.194
    8PRO      C 3941  10.792   8.029  -0.487
    8PRO      O 3942  10.710   8.109  -0.533
    9GLY      N 3943  10.777   7.896  -0.483
    9GLY     HN 3944  10.848   7.839  -0.444
    9GLY     CA 3945  10.665   7.821  -0.531
    9GLY    HA1 3946  10.635   7.867  -0.617
    9GLY    HA2 3947  10.698   7.725  -0.540
    9GLY      C 3948  10.549   7.820  -0.438
    9GLY      O 3949  10.444   7.770  -0.478
   10VAL      N 3950  10.557   7.887  -0.321
   10VAL     HN 3951  10.637   7.942  -0.299
   10VAL     CA 3952  10.455   7.886  -0.221
   10VAL     HA 3953  10.363   7.859  -0.270
   10VAL     CB 3954  10.485   7.788  -0.111
   10VAL     HB 3955  10.529   7.699  -0.161
   10VAL   MCG1 3956  10.573   7.882  -0.003
   10VAL   MCG2 3957  10.630   7.812  -0.030
   10VAL    CG1 3958  10.596   7.844  -0.021
   10VAL   HG11 3959  10.560   7.935   0.032
   10VAL   HG12 3960  10.625   7.768   0.055
   10VAL   HG13 3961  10.685   7.870  -0.082
   10VAL   MCG1 3962  10.340   7.715  -0.068
   10VAL   MCG2 3963  10.376   7.751   0.011
   10VAL    CG2 3964  10.364   7.736  -0.032
   10VAL   HG21 3965  10.294   7.683  -0.100
   10VAL   HG22 3966  10.397   7.665   0.047
   10VAL   HG23 3967  10.310   7.820   0.016
   10VAL      C 3968  10.443   8.027  -0.174
   10VAL      O 3969  10.530   8.111  -0.196
   11GLY      N 3970  10.327   8.062  -0.116
   11GLY     HN 3971  10.255   7.997  -0.094
   11GLY     CA 3972  10.303   8.199  -0.083
   11GLY    HA1 3973  10.233   8.196  -0.014
   11GLY    HA2 3974  10.391   8.234  -0.057
   11GLY      C 3975  10.252   8.289  -0.190
   11GLY      O 3976  10.230   8.405  -0.156
   12VAL      N 3977  10.223   8.237  -0.311
   12VAL     HN 3978  10.218   8.138  -0.324
   12VAL     CA 3979  10.198   8.312  -0.430
   12VAL     HA 3980  10.268   8.394  -0.430
   12VAL     CB 3981  10.220   8.230  -0.554
   12VAL     HB 3982  10.180   8.287  -0.640
   12VAL   MCG1 3983  10.382   8.265  -0.579
   12VAL   MCG2 3984  10.377   8.172  -0.565
   12VAL    CG1 3985  10.372   8.219  -0.571
   12VAL   HG11 3986  10.416   8.319  -0.591
   12VAL   HG12 3987  10.418   8.178  -0.479
   12VAL   HG13 3988  10.396   8.152  -0.656
   12VAL   MCG1 3989  10.155   8.078  -0.587
   12VAL   MCG2 3990  10.121   8.104  -0.503
   12VAL    CG2 3991  10.142   8.098  -0.545
   12VAL   HG21 3992  10.160   8.037  -0.636
   12VAL   HG22 3993  10.174   8.040  -0.456
   12VAL   HG23 3994  10.033   8.118  -0.537
   12VAL      C 3995  10.061   8.371  -0.433
   12VAL      O 3996   9.976   8.325  -0.357
   13PRO      N 3997  10.034   8.480  -0.499
   13PRO     CD 3998  10.129   8.567  -0.567
   13PRO    HD1 3999  10.216   8.591  -0.496
   13PRO    HD2 4000  10.170   8.513  -0.660
   13PRO     CA 4001   9.900   8.525  -0.524
   13PRO     HA 4002   9.858   8.551  -0.428
   13PRO     CB 4003   9.906   8.647  -0.616
   13PRO    HB1 4004   9.877   8.620  -0.724
   13PRO    HB2 4005   9.832   8.729  -0.583
   13PRO     CG 4006  10.051   8.694  -0.605
   13PRO    HG1 4007  10.063   8.776  -0.526
   13PRO    HG2 4008  10.089   8.739  -0.704
   13PRO      C 4009   9.805   8.429  -0.586
   13PRO      O 4010   9.826   8.367  -0.691
   14GLY      N 4011   9.686   8.414  -0.525
   14GLY     HN 4012   9.667   8.462  -0.440
   14GLY     CA 4013   9.578   8.332  -0.571
   14GLY    HA1 4014   9.621   8.245  -0.601
   14GLY    HA2 4015   9.513   8.326  -0.493
   14GLY      C 4016   9.504   8.388  -0.687
   14GLY      O 4017   9.416   8.320  -0.740
   15VAL      N 4018   9.536   8.512  -0.728
   15VAL     HN 4019   9.589   8.575  -0.672
   15VAL     CA 4020   9.495   8.560  -0.856
   15VAL     HA 4021   9.391   8.531  -0.866
   15VAL     CB 4022   9.500   8.710  -0.860
   15VAL     HB 4023   9.506   8.741  -0.967
   15VAL   MCG1 4024   9.337   8.748  -0.845
   15VAL   MCG2 4025   9.376   8.767  -0.762
   15VAL    CG1 4026   9.363   8.755  -0.806
   15VAL   HG11 4027   9.286   8.745  -0.885
   15VAL   HG12 4028   9.334   8.693  -0.719
   15VAL   HG13 4029   9.368   8.861  -0.774
   15VAL   MCG1 4030   9.650   8.766  -0.809
   15VAL   MCG2 4031   9.587   8.807  -0.753
   15VAL    CG2 4032   9.613   8.783  -0.785
   15VAL   HG21 4033   9.711   8.756  -0.828
   15VAL   HG22 4034   9.599   8.893  -0.793
   15VAL   HG23 4035   9.612   8.754  -0.677
   15VAL      C 4036   9.567   8.498  -0.971
   15VAL      O 4037   9.519   8.497  -1.084
   16GLY      N 4038   9.693   8.456  -0.951
   16GLY     HN 4039   9.732   8.451  -0.859
   16GLY     CA 4040   9.781   8.416  -1.056
   16GLY    HA1 4041   9.749   8.465  -1.138
   16GLY    HA2 4042   9.874   8.438  -1.023
   16GLY      C 4043   9.780   8.271  -1.089
   16GLY      O 4044   9.680   8.203  -1.066
   17VAL      N 4045   9.887   8.207  -1.140
   17VAL     HN 4046   9.967   8.258  -1.172
   17VAL     CA 4047   9.899   8.065  -1.154
   17VAL     HA 4048   9.800   8.022  -1.154
   17VAL     CB 4049   9.973   8.033  -1.281
   17VAL     HB 4050  10.072   8.082  -1.272
   17VAL   MCG1 4051   9.955   7.868  -1.306
   17VAL   MCG2 4052  10.047   7.884  -1.305
   17VAL    CG1 4053  10.000   7.883  -1.304
   17VAL   HG11 4054   9.904   7.828  -1.311
   17VAL   HG12 4055  10.056   7.869  -1.399
   17VAL   HG13 4056  10.059   7.841  -1.220
   17VAL   MCG1 4057   9.868   8.063  -1.408
   17VAL   MCG2 4058   9.941   8.120  -1.421
   17VAL    CG2 4059   9.908   8.089  -1.408
   17VAL   HG21 4060   9.810   8.039  -1.426
   17VAL   HG22 4061   9.891   8.198  -1.398
   17VAL   HG23 4062   9.973   8.070  -1.496
   17VAL      C 4063   9.974   8.019  -1.034
   17VAL      O 4064  10.053   8.098  -0.983
   18PRO      N 4065   9.963   7.905  -0.973
   18PRO     CD 4066   9.840   7.829  -0.989
   18PRO    HD1 4067   9.746   7.901  -0.995
   18PRO    HD2 4068   9.842   7.766  -1.089
   18PRO     CA 4069  10.047   7.858  -0.866
   18PRO     HA 4070  10.048   7.934  -0.790
   18PRO     CB 4071   9.986   7.727  -0.817
   18PRO    HB1 4072  10.038   7.634  -0.863
   18PRO    HB2 4073   9.995   7.714  -0.702
   18PRO     CG 4074   9.840   7.741  -0.863
   18PRO    HG1 4075   9.778   7.788  -0.782
   18PRO    HG2 4076   9.796   7.640  -0.885
   18PRO      C 4077  10.188   7.836  -0.909
   18PRO      O 4078  10.212   7.805  -1.026
   19GLY      N 4079  10.283   7.835  -0.814
   19GLY     HN 4080  10.258   7.845  -0.718
   19GLY     CA 4081  10.424   7.821  -0.835
   19GLY    HA1 4082  10.442   7.863  -0.925
   19GLY    HA2 4083  10.468   7.864  -0.755
   19GLY      C 4084  10.472   7.680  -0.841
   19GLY      O 4085  10.592   7.656  -0.853
   20VAL      N 4086  10.386   7.577  -0.839
   20VAL     HN 4087  10.288   7.593  -0.833
   20VAL     CA 4088  10.422   7.439  -0.845
   20VAL     HA 4089  10.511   7.434  -0.784
   20VAL     CB 4090  10.324   7.345  -0.781
   20VAL     HB 4091  10.360   7.240  -0.788
   20VAL   MCG1 4092  10.276   7.358  -0.621
   20VAL   MCG2 4093  10.344   7.421  -0.632
   20VAL    CG1 4094  10.311   7.387  -0.634
   20VAL   HG11 4095  10.231   7.328  -0.584
   20VAL   HG12 4096  10.407   7.371  -0.581
   20VAL   HG13 4097  10.284   7.495  -0.627
   20VAL   MCG1 4098  10.184   7.408  -0.851
   20VAL   MCG2 4099  10.187   7.318  -0.875
   20VAL    CG2 4100  10.192   7.362  -0.859
   20VAL   HG21 4101  10.157   7.467  -0.851
   20VAL   HG22 4102  10.208   7.337  -0.966
   20VAL   HG23 4103  10.114   7.295  -0.818
   20VAL      C 4104  10.465   7.387  -0.978
   20VAL      O 4105  10.432   7.443  -1.082
   21GLY      N 4106  10.542   7.276  -0.976
   21GLY     HN 4107  10.567   7.239  -0.887
   21GLY     CA 4108  10.599   7.196  -1.080
   21GLY    HA1 4109  10.673   7.143  -1.035
   21GLY    HA2 4110  10.522   7.143  -1.119
   21GLY      C 4111  10.661   7.274  -1.191
   21GLY      O 4112  10.705   7.386  -1.169
   22VAL      N 4113  10.678   7.214  -1.310
   22VAL     HN 4114  10.660   7.117  -1.324
   22VAL     CA 4115  10.724   7.287  -1.424
   22VAL     HA 4116  10.824   7.321  -1.401
   22VAL     CB 4117  10.729   7.188  -1.537
   22VAL     HB 4118  10.757   7.250  -1.625
   22VAL   MCG1 4119  10.837   7.072  -1.480
   22VAL   MCG2 4120  10.865   7.093  -1.567
   22VAL    CG1 4121  10.845   7.088  -1.524
   22VAL   HG11 4122  10.843   7.039  -1.424
   22VAL   HG12 4123  10.836   7.009  -1.602
   22VAL   HG13 4124  10.942   7.140  -1.537
   22VAL   MCG1 4125  10.571   7.166  -1.589
   22VAL   MCG2 4126  10.603   7.081  -1.567
   22VAL    CG2 4127  10.594   7.127  -1.576
   22VAL   HG21 4128  10.524   7.206  -1.610
   22VAL   HG22 4129  10.607   7.053  -1.658
   22VAL   HG23 4130  10.549   7.075  -1.489
   22VAL      C 4131  10.644   7.404  -1.470
   22VAL      O 4132  10.524   7.406  -1.443
   23PRO      N 4133  10.692   7.505  -1.536
   23PRO     CD 4134  10.834   7.513  -1.566
   23PRO    HD1 4135  10.896   7.519  -1.468
   23PRO    HD2 4136  10.868   7.418  -1.624
   23PRO     CA 4137  10.618   7.616  -1.589
   23PRO     HA 4138  10.602   7.686  -1.508
   23PRO     CB 4139  10.706   7.674  -1.699
   23PRO    HB1 4140  10.683   7.627  -1.802
   23PRO    HB2 4141  10.690   7.788  -1.712
   23PRO     CG 4142  10.848   7.641  -1.651
   23PRO    HG1 4143  10.891   7.726  -1.590
   23PRO    HG2 4144  10.918   7.624  -1.739
   23PRO      C 4145  10.486   7.591  -1.654
   23PRO      O 4146  10.474   7.518  -1.752
   24GLY      N 4147  10.382   7.654  -1.597
   24GLY     HN 4148  10.398   7.707  -1.514
   24GLY     CA 4149  10.244   7.659  -1.636
   24GLY    HA1 4150  10.201   7.732  -1.578
   24GLY    HA2 4151  10.244   7.675  -1.737
   24GLY      C 4152  10.171   7.532  -1.610
   24GLY      O 4153  10.065   7.508  -1.668
   25VAL      N 4154  10.220   7.443  -1.522
   25VAL     HN 4155  10.304   7.458  -1.470
   25VAL     CA 4156  10.150   7.320  -1.501
   25VAL     HA 4157  10.117   7.289  -1.599
   25VAL     CB 4158  10.237   7.211  -1.445
   25VAL     HB 4159  10.328   7.207  -1.508
   25VAL   MCG1 4160  10.242   7.235  -1.279
   25VAL   MCG2 4161  10.331   7.237  -1.308
   25VAL    CG1 4162  10.284   7.235  -1.301
   25VAL   HG11 4163  10.196   7.238  -1.232
   25VAL   HG12 4164  10.351   7.153  -1.268
   25VAL   HG13 4165  10.339   7.331  -1.294
   25VAL   MCG1 4166  10.159   7.072  -1.498
   25VAL   MCG2 4167  10.176   7.059  -1.406
   25VAL    CG2 4168  10.171   7.072  -1.452
   25VAL   HG21 4169  10.135   7.052  -1.555
   25VAL   HG22 4170  10.244   6.994  -1.423
   25VAL   HG23 4171  10.084   7.068  -1.383
   25VAL      C 4172  10.027   7.333  -1.418
   25VAL      O 4173   9.930   7.261  -1.440
   26GLY      N 4174  10.017   7.435  -1.330
   26GLY     HN 4175  10.095   7.489  -1.301
   26GLY     CA 4176   9.890   7.470  -1.274
   26GLY    HA1 4177   9.851   7.384  -1.244
   26GLY    HA2 4178   9.911   7.537  -1.204
   26GLY      C 4179   9.791   7.533  -1.366
   26GLY      O 4180   9.814   7.557  -1.484
   27VAL      N 4181   9.671   7.559  -1.311
   27VAL     HN 4182   9.646   7.526  -1.220
   27VAL     CA 4183   9.570   7.636  -1.378
   27VAL     HA 4184   9.596   7.637  -1.483
   27VAL     CB 4185   9.441   7.563  -1.358
   27VAL     HB 4186   9.460   7.458  -1.389
   27VAL   MCG1 4187   9.367   7.529  -1.211
   27VAL   MCG2 4188   9.440   7.586  -1.192
   27VAL    CG1 4189   9.405   7.558  -1.209
   27VAL   HG11 4190   9.316   7.494  -1.193
   27VAL   HG12 4191   9.490   7.516  -1.151
   27VAL   HG13 4192   9.383   7.660  -1.171
   27VAL   MCG1 4193   9.341   7.592  -1.491
   27VAL   MCG2 4194   9.303   7.639  -1.419
   27VAL    CG2 4195   9.328   7.613  -1.450
   27VAL   HG21 4196   9.342   7.573  -1.553
   27VAL   HG22 4197   9.229   7.579  -1.412
   27VAL   HG23 4198   9.328   7.724  -1.454
   27VAL      C 4199   9.579   7.775  -1.325
   27VAL      O 4200   9.598   7.791  -1.205
   28PRO      N 4201   9.569   7.882  -1.398
   28PRO     CD 4202   9.583   7.874  -1.543
   28PRO    HD1 4203   9.674   7.811  -1.567
   28PRO    HD2 4204   9.490   7.825  -1.586
   28PRO     CA 4205   9.546   8.018  -1.358
   28PRO     HA 4206   9.628   8.045  -1.294
   28PRO     CB 4207   9.545   8.105  -1.484
   28PRO    HB1 4208   9.440   8.141  -1.507
   28PRO    HB2 4209   9.609   8.197  -1.470
   28PRO     CG 4210   9.599   8.017  -1.597
   28PRO    HG1 4211   9.709   8.041  -1.622
   28PRO    HG2 4212   9.540   8.032  -1.695
   28PRO      C 4213   9.422   8.038  -1.278
   28PRO      O 4214   9.326   7.964  -1.300
   29GLY      N 4215   9.419   8.128  -1.178
   29GLY     HN 4216   9.499   8.185  -1.160
   29GLY     CA 4217   9.310   8.155  -1.089
   29GLY    HA1 4218   9.272   8.067  -1.070
   29GLY    HA2 4219   9.351   8.205  -1.015
   29GLY      C 4220   9.198   8.239  -1.140
   29GLY      O 4221   9.081   8.208  -1.117
   30VAL      N 4222   9.226   8.353  -1.206
   30VAL     HN 4223   9.320   8.385  -1.215
   30VAL     CA 4224   9.129   8.438  -1.269
   30VAL     HA 4225   9.039   8.436  -1.209
   30VAL     CB 4226   9.180   8.578  -1.284
   30VAL     HB 4227   9.277   8.578  -1.338
   30VAL   MCG1 4228   9.072   8.647  -1.393
   30VAL   MCG2 4229   9.078   8.706  -1.320
   30VAL    CG1 4230   9.080   8.672  -1.353
   30VAL   HG11 4231   9.049   8.630  -1.451
   30VAL   HG12 4232   8.990   8.685  -1.289
   30VAL   HG13 4233   9.126   8.771  -1.370
   30VAL   MCG1 4234   9.160   8.607  -1.120
   30VAL   MCG2 4235   9.242   8.644  -1.143
   30VAL    CG2 4236   9.200   8.623  -1.139
   30VAL   HG21 4237   9.113   8.593  -1.077
   30VAL   HG22 4238   9.292   8.577  -1.096
   30VAL   HG23 4239   9.210   8.734  -1.134
   30VAL      C 4240   9.101   8.375  -1.401
   30VAL      O 4241   8.989   8.380  -1.451
   31GLY      N 4242   9.201   8.322  -1.474
   31GLY     HN 4243   9.296   8.336  -1.448
   31GLY     CA 4244   9.184   8.243  -1.592
   31GLY    HA1 4245   9.251   8.172  -1.583
   31GLY    HA2 4246   9.090   8.217  -1.590
   31GLY      C 4247   9.208   8.307  -1.724
   31GLY      O 4248   9.261   8.251  -1.819
   32VAL      N 4249   9.165   8.434  -1.735
   32VAL     HN 4250   9.125   8.481  -1.657
   32VAL     CA 4251   9.170   8.514  -1.854
   32VAL     HA 4252   9.128   8.452  -1.932
   32VAL     CB 4253   9.084   8.636  -1.841
   32VAL     HB 4254   9.071   8.684  -1.940
   32VAL   MCG1 4255   8.921   8.626  -1.801
   32VAL   MCG2 4256   8.961   8.550  -1.765
   32VAL    CG1 4257   8.948   8.590  -1.786
   32VAL   HG11 4258   8.869   8.664  -1.812
   32VAL   HG12 4259   8.921   8.492  -1.829
   32VAL   HG13 4260   8.953   8.581  -1.675
   32VAL   MCG1 4261   9.159   8.705  -1.707
   32VAL   MCG2 4262   9.139   8.776  -1.765
   32VAL    CG2 4263   9.146   8.735  -1.741
   32VAL   HG21 4264   9.184   8.681  -1.652
   32VAL   HG22 4265   9.230   8.790  -1.789
   32VAL   HG23 4266   9.070   8.809  -1.709
   32VAL      C 4267   9.311   8.542  -1.893
   32VAL      O 4268   9.393   8.562  -1.804
   33PRO      N 4269   9.346   8.535  -2.018
   33PRO     CD 4270   9.284   8.446  -2.116
   33PRO    HD1 4271   9.276   8.342  -2.071
   33PRO    HD2 4272   9.180   8.485  -2.140
   33PRO     CA 4273   9.462   8.600  -2.071
   33PRO     HA 4274   9.543   8.542  -2.030
   33PRO     CB 4275   9.460   8.571  -2.221
   33PRO    HB1 4276   9.418   8.658  -2.278
   33PRO    HB2 4277   9.564   8.553  -2.259
   33PRO     CG 4278   9.373   8.446  -2.241
   33PRO    HG1 4279   9.437   8.349  -2.249
   33PRO    HG2 4280   9.311   8.451  -2.339
   33PRO      C 4281   9.493   8.738  -2.024
   33PRO      O 4282   9.399   8.818  -2.017
   34GLY      N 4283   9.618   8.779  -1.997
   34GLY     HN 4284   9.693   8.714  -1.991
   34GLY     CA 4285   9.655   8.916  -1.975
   34GLY    HA1 4286   9.589   8.949  -1.909
   34GLY    HA2 4287   9.750   8.912  -1.948
   34GLY      C 4288   9.648   9.008  -2.093
   34GLY      O 4289   9.619   9.126  -2.078
   35VAL      N 4290   9.666   8.955  -2.215
   35VAL     HN 4291   9.691   8.860  -2.233
   35VAL     CA 4292   9.647   9.044  -2.325
   35VAL     HA 4293   9.726   9.117  -2.318
   35VAL     CB 4294   9.655   8.980  -2.461
   35VAL     HB 4295   9.628   9.057  -2.536
   35VAL   MCG1 4296   9.821   8.972  -2.488
   35VAL   MCG2 4297   9.788   8.885  -2.502
   35VAL    CG1 4298   9.797   8.931  -2.493
   35VAL   HG11 4299   9.869   9.015  -2.486
   35VAL   HG12 4300   9.828   8.852  -2.422
   35VAL   HG13 4301   9.801   8.890  -2.596
   35VAL   MCG1 4302   9.521   8.879  -2.468
   35VAL   MCG2 4303   9.594   8.827  -2.495
   35VAL    CG2 4304   9.562   8.859  -2.480
   35VAL   HG21 4305   9.458   8.887  -2.455
   35VAL   HG22 4306   9.566   8.825  -2.586
   35VAL   HG23 4307   9.594   8.775  -2.415
   35VAL      C 4308   9.516   9.123  -2.330
   35VAL    OT1 4309   9.407   9.084  -2.292
   35VAL    OT2 4310   9.516   9.248  -2.393
   35VAL    HT2 4311   9.439   9.302  -2.376
    1GLY      N 4312   4.617   8.456  -4.757
    1GLY    HT1 4313   4.558   8.433  -4.835
    1GLY    HT2 4314   4.713   8.478  -4.741
    1GLY     CA 4315   4.541   8.459  -4.633
    1GLY    HA1 4316   4.445   8.436  -4.656
    1GLY    HA2 4317   4.585   8.393  -4.570
    1GLY      C 4318   4.539   8.591  -4.565
    1GLY      O 4319   4.437   8.659  -4.572
    2VAL      N 4320   4.657   8.633  -4.516
    2VAL     HN 4321   4.740   8.578  -4.526
    2VAL     CA 4322   4.677   8.757  -4.446
    2VAL     HA 4323   4.605   8.757  -4.366
    2VAL     CB 4324   4.814   8.769  -4.387
    2VAL     HB 4325   4.828   8.873  -4.352
    2VAL   MCG1 4326   4.834   8.633  -4.290
    2VAL   MCG2 4327   4.837   8.707  -4.233
    2VAL    CG1 4328   4.835   8.675  -4.267
    2VAL   HG11 4329   4.836   8.569  -4.302
    2VAL   HG12 4330   4.931   8.697  -4.217
    2VAL   HG13 4331   4.752   8.687  -4.194
    2VAL   MCG1 4332   4.924   8.689  -4.487
    2VAL   MCG2 4333   4.939   8.780  -4.499
    2VAL    CG2 4334   4.926   8.736  -4.488
    2VAL   HG21 4335   4.936   8.626  -4.499
    2VAL   HG22 4336   4.902   8.780  -4.587
    2VAL   HG23 4337   5.022   8.778  -4.453
    2VAL      C 4338   4.649   8.877  -4.530
    2VAL      O 4339   4.685   8.862  -4.647
    3PRO      N 4340   4.588   8.987  -4.497
    3PRO     CD 4341   4.520   9.007  -4.370
    3PRO    HD1 4342   4.488   8.903  -4.320
    3PRO    HD2 4343   4.590   9.063  -4.290
    3PRO     CA 4344   4.561   9.094  -4.589
    3PRO     HA 4345   4.512   9.050  -4.674
    3PRO     CB 4346   4.468   9.190  -4.514
    3PRO    HB1 4347   4.526   9.277  -4.460
    3PRO    HB2 4348   4.392   9.245  -4.585
    3PRO     CG 4349   4.401   9.092  -4.417
    3PRO    HG1 4350   4.318   9.028  -4.468
    3PRO    HG2 4351   4.348   9.146  -4.329
    3PRO      C 4352   4.680   9.167  -4.640
    3PRO      O 4353   4.664   9.213  -4.753
    4GLY      N 4354   4.787   9.192  -4.561
    4GLY     HN 4355   4.790   9.163  -4.466
    4GLY     CA 4356   4.902   9.261  -4.610
    4GLY    HA1 4357   4.958   9.279  -4.529
    4GLY    HA2 4358   4.941   9.201  -4.680
    4GLY      C 4359   4.876   9.393  -4.675
    4GLY      O 4360   4.908   9.417  -4.792
    5VAL      N 4361   4.800   9.483  -4.610
    5VAL     HN 4362   4.770   9.467  -4.516
    5VAL     CA 4363   4.757   9.606  -4.668
    5VAL     HA 4364   4.731   9.579  -4.770
    5VAL     CB 4365   4.633   9.665  -4.608
    5VAL     HB 4366   4.658   9.701  -4.506
    5VAL   MCG1 4367   4.608   9.815  -4.678
    5VAL   MCG2 4368   4.537   9.761  -4.706
    5VAL    CG1 4369   4.575   9.782  -4.688
    5VAL   HG11 4370   4.640   9.872  -4.677
    5VAL   HG12 4371   4.569   9.756  -4.796
    5VAL   HG13 4372   4.473   9.807  -4.652
    5VAL   MCG1 4373   4.493   9.572  -4.609
    5VAL   MCG2 4374   4.561   9.516  -4.577
    5VAL    CG2 4375   4.532   9.550  -4.594
    5VAL   HG21 4376   4.431   9.583  -4.626
    5VAL   HG22 4377   4.563   9.464  -4.657
    5VAL   HG23 4378   4.527   9.516  -4.488
    5VAL      C 4379   4.863   9.710  -4.681
    5VAL      O 4380   4.890   9.782  -4.585
    6GLY      N 4381   4.922   9.721  -4.801
    6GLY     HN 4382   4.891   9.665  -4.877
    6GLY     CA 4383   5.030   9.808  -4.837
    6GLY    HA1 4384   5.033   9.806  -4.937
    6GLY    HA2 4385   5.009   9.895  -4.793
    6GLY      C 4386   5.165   9.767  -4.789
    6GLY      O 4387   5.259   9.846  -4.796
    7VAL      N 4388   5.171   9.645  -4.733
    7VAL     HN 4389   5.090   9.588  -4.720
    7VAL     CA 4390   5.295   9.588  -4.688
    7VAL     HA 4391   5.372   9.663  -4.696
    7VAL     CB 4392   5.275   9.542  -4.547
    7VAL     HB 4393   5.198   9.462  -4.538
    7VAL   MCG1 4394   5.425   9.467  -4.527
    7VAL   MCG2 4395   5.413   9.522  -4.452
    7VAL    CG1 4396   5.412   9.497  -4.492
    7VAL   HG11 4397   5.459   9.425  -4.562
    7VAL   HG12 4398   5.479   9.585  -4.481
    7VAL   HG13 4399   5.399   9.448  -4.393
    7VAL   MCG1 4400   5.275   9.696  -4.480
    7VAL   MCG2 4401   5.203   9.650  -4.441
    7VAL    CG2 4402   5.241   9.667  -4.465
    7VAL   HG21 4403   5.312   9.749  -4.488
    7VAL   HG22 4404   5.138   9.701  -4.489
    7VAL   HG23 4405   5.246   9.644  -4.356
    7VAL      C 4406   5.330   9.469  -4.770
    7VAL      O 4407   5.250   9.377  -4.790
    8PRO      N 4408   5.443   9.461  -4.834
    8PRO     CD 4409   5.548   9.561  -4.839
    8PRO    HD1 4410   5.504   9.663  -4.871
    8PRO    HD2 4411   5.595   9.574  -4.734
    8PRO     CA 4412   5.478   9.343  -4.906
    8PRO     HA 4413   5.388   9.297  -4.945
    8PRO     CB 4414   5.569   9.401  -5.014
    8PRO    HB1 4415   5.637   9.321  -5.060
    8PRO    HB2 4416   5.508   9.445  -5.101
    8PRO     CG 4417   5.650   9.509  -4.941
    8PRO    HG1 4418   5.688   9.593  -5.013
    8PRO    HG2 4419   5.746   9.466  -4.890
    8PRO      C 4420   5.549   9.243  -4.821
    8PRO      O 4421   5.600   9.277  -4.715
    9GLY      N 4422   5.541   9.112  -4.851
    9GLY     HN 4423   5.491   9.078  -4.931
    9GLY     CA 4424   5.604   9.013  -4.769
    9GLY    HA1 4425   5.610   8.935  -4.827
    9GLY    HA2 4426   5.687   9.055  -4.740
    9GLY      C 4427   5.534   8.968  -4.645
    9GLY      O 4428   5.585   8.886  -4.569
   10VAL      N 4429   5.410   9.011  -4.620
   10VAL     HN 4430   5.367   9.080  -4.678
   10VAL     CA 4431   5.327   8.966  -4.512
   10VAL     HA 4432   5.389   8.973  -4.424
   10VAL     CB 4433   5.207   9.053  -4.492
   10VAL     HB 4434   5.131   9.040  -4.572
   10VAL   MCG1 4435   5.185   9.034  -4.326
   10VAL   MCG2 4436   5.115   8.988  -4.367
   10VAL    CG1 4437   5.153   9.013  -4.354
   10VAL   HG11 4438   5.218   9.055  -4.274
   10VAL   HG12 4439   5.050   9.052  -4.340
   10VAL   HG13 4440   5.150   8.902  -4.344
   10VAL   MCG1 4441   5.207   9.217  -4.455
   10VAL   MCG2 4442   5.292   9.198  -4.490
   10VAL    CG2 4443   5.247   9.200  -4.473
   10VAL   HG21 4444   5.163   9.258  -4.430
   10VAL   HG22 4445   5.335   9.207  -4.405
   10VAL   HG23 4446   5.275   9.245  -4.571
   10VAL      C 4447   5.287   8.823  -4.526
   10VAL      O 4448   5.209   8.787  -4.613
   11GLY      N 4449   5.330   8.734  -4.435
   11GLY     HN 4450   5.390   8.762  -4.360
   11GLY     CA 4451   5.297   8.595  -4.434
   11GLY    HA1 4452   5.323   8.560  -4.341
   11GLY    HA2 4453   5.198   8.590  -4.459
   11GLY      C 4454   5.373   8.515  -4.534
   11GLY      O 4455   5.334   8.405  -4.574
   12VAL      N 4456   5.483   8.568  -4.591
   12VAL     HN 4457   5.508   8.661  -4.566
   12VAL     CA 4458   5.576   8.515  -4.686
   12VAL     HA 4459   5.534   8.422  -4.721
   12VAL     CB 4460   5.588   8.611  -4.800
   12VAL     HB 4461   5.643   8.702  -4.769
   12VAL   MCG1 4462   5.669   8.570  -4.942
   12VAL   MCG2 4463   5.673   8.495  -4.887
   12VAL    CG1 4464   5.667   8.536  -4.909
   12VAL   HG11 4465   5.682   8.602  -4.997
   12VAL   HG12 4466   5.766   8.506  -4.870
   12VAL   HG13 4467   5.611   8.445  -4.941
   12VAL   MCG1 4468   5.462   8.670  -4.894
   12VAL   MCG2 4469   5.422   8.629  -4.820
   12VAL    CG2 4470   5.449   8.648  -4.854
   12VAL   HG21 4471   5.459   8.703  -4.950
   12VAL   HG22 4472   5.389   8.556  -4.872
   12VAL   HG23 4473   5.395   8.712  -4.781
   12VAL      C 4474   5.705   8.484  -4.618
   12VAL      O 4475   5.772   8.580  -4.578
   13PRO      N 4476   5.755   8.365  -4.603
   13PRO     CD 4477   5.676   8.244  -4.614
   13PRO    HD1 4478   5.565   8.266  -4.588
   13PRO    HD2 4479   5.680   8.203  -4.723
   13PRO     CA 4480   5.881   8.347  -4.538
   13PRO     HA 4481   5.892   8.425  -4.464
   13PRO     CB 4482   5.874   8.207  -4.476
   13PRO    HB1 4483   5.958   8.144  -4.514
   13PRO    HB2 4484   5.884   8.213  -4.365
   13PRO     CG 4485   5.739   8.146  -4.514
   13PRO    HG1 4486   5.673   8.133  -4.422
   13PRO    HG2 4487   5.752   8.043  -4.560
   13PRO      C 4488   5.994   8.358  -4.634
   13PRO      O 4489   6.002   8.282  -4.730
   14GLY      N 4490   6.096   8.443  -4.610
   14GLY     HN 4491   6.099   8.501  -4.529
   14GLY     CA 4492   6.206   8.453  -4.701
   14GLY    HA1 4493   6.290   8.467  -4.643
   14GLY    HA2 4494   6.204   8.367  -4.758
   14GLY      C 4495   6.194   8.570  -4.793
   14GLY      O 4496   6.082   8.606  -4.828
   15VAL      N 4497   6.305   8.633  -4.835
   15VAL     HN 4498   6.393   8.610  -4.794
   15VAL     CA 4499   6.315   8.734  -4.935
   15VAL     HA 4500   6.221   8.788  -4.939
   15VAL     CB 4501   6.430   8.825  -4.904
   15VAL     HB 4502   6.525   8.767  -4.910
   15VAL   MCG1 4503   6.462   8.931  -5.030
   15VAL   MCG2 4504   6.423   8.982  -4.962
   15VAL    CG1 4505   6.442   8.950  -4.992
   15VAL   HG11 4506   6.488   8.924  -5.089
   15VAL   HG12 4507   6.341   8.994  -5.010
   15VAL   HG13 4508   6.505   9.027  -4.941
   15VAL   MCG1 4509   6.381   8.916  -4.771
   15VAL   MCG2 4510   6.450   8.860  -4.740
   15VAL    CG2 4511   6.416   8.885  -4.763
   15VAL   HG21 4512   6.336   8.962  -4.762
   15VAL   HG22 4513   6.390   8.805  -4.690
   15VAL   HG23 4514   6.512   8.932  -4.732
   15VAL      C 4515   6.347   8.676  -5.069
   15VAL      O 4516   6.429   8.587  -5.085
   16GLY      N 4517   6.268   8.718  -5.170
   16GLY     HN 4518   6.203   8.793  -5.161
   16GLY     CA 4519   6.277   8.654  -5.297
   16GLY    HA1 4520   6.244   8.722  -5.364
   16GLY    HA2 4521   6.373   8.624  -5.306
   16GLY      C 4522   6.192   8.532  -5.313
   16GLY      O 4523   6.206   8.458  -5.410
   17VAL      N 4524   6.100   8.509  -5.217
   17VAL     HN 4525   6.091   8.573  -5.141
   17VAL     CA 4526   6.009   8.399  -5.210
   17VAL     HA 4527   6.041   8.326  -5.283
   17VAL     CB 4528   6.005   8.337  -5.073
   17VAL     HB 4529   5.984   8.417  -4.999
   17VAL   MCG1 4530   5.863   8.247  -5.067
   17VAL   MCG2 4531   5.931   8.190  -5.037
   17VAL    CG1 4532   5.902   8.224  -5.053
   17VAL   HG11 4533   5.801   8.260  -5.081
   17VAL   HG12 4534   5.929   8.137  -5.116
   17VAL   HG13 4535   5.901   8.193  -4.947
   17VAL   MCG1 4536   6.135   8.254  -5.006
   17VAL   MCG2 4537   6.169   8.299  -5.081
   17VAL    CG2 4538   6.145   8.279  -5.045
   17VAL   HG21 4539   6.142   8.215  -4.954
   17VAL   HG22 4540   6.179   8.219  -5.131
   17VAL   HG23 4541   6.217   8.362  -5.028
   17VAL      C 4542   5.872   8.445  -5.245
   17VAL      O 4543   5.813   8.531  -5.180
   18PRO      N 4544   5.816   8.401  -5.353
   18PRO     CD 4545   5.880   8.315  -5.452
   18PRO    HD1 4546   5.977   8.364  -5.486
   18PRO    HD2 4547   5.904   8.214  -5.404
   18PRO     CA 4548   5.681   8.427  -5.394
   18PRO     HA 4549   5.682   8.529  -5.430
   18PRO     CB 4550   5.645   8.334  -5.510
   18PRO    HB1 4551   5.587   8.240  -5.474
   18PRO    HB2 4552   5.576   8.386  -5.587
   18PRO     CG 4553   5.782   8.299  -5.569
   18PRO    HG1 4554   5.809   8.368  -5.656
   18PRO    HG2 4555   5.784   8.192  -5.611
   18PRO      C 4556   5.580   8.424  -5.285
   18PRO      O 4557   5.596   8.353  -5.186
   19GLY      N 4558   5.479   8.512  -5.299
   19GLY     HN 4559   5.470   8.565  -5.383
   19GLY     CA 4560   5.378   8.540  -5.202
   19GLY    HA1 4561   5.428   8.559  -5.117
   19GLY    HA2 4562   5.323   8.614  -5.241
   19GLY      C 4563   5.285   8.427  -5.173
   19GLY      O 4564   5.265   8.341  -5.259
   20VAL      N 4565   5.219   8.434  -5.056
   20VAL     HN 4566   5.255   8.487  -4.979
   20VAL     CA 4567   5.094   8.369  -5.033
   20VAL     HA 4568   5.110   8.264  -5.055
   20VAL     CB 4569   5.052   8.382  -4.890
   20VAL     HB 4570   4.943   8.362  -4.880
   20VAL   MCG1 4571   5.118   8.290  -4.765
   20VAL   MCG2 4572   5.154   8.256  -4.845
   20VAL    CG1 4573   5.132   8.278  -4.809
   20VAL   HG11 4574   5.112   8.290  -4.701
   20VAL   HG12 4575   5.103   8.176  -4.840
   20VAL   HG13 4576   5.241   8.292  -4.827
   20VAL   MCG1 4577   5.068   8.515  -4.788
   20VAL   MCG2 4578   5.104   8.541  -4.870
   20VAL    CG2 4579   5.084   8.521  -4.832
   20VAL   HG21 4580   5.052   8.527  -4.726
   20VAL   HG22 4581   5.194   8.540  -4.837
   20VAL   HG23 4582   5.031   8.600  -4.890
   20VAL      C 4583   4.981   8.416  -5.118
   20VAL      O 4584   4.955   8.534  -5.142
   21GLY      N 4585   4.905   8.319  -5.172
   21GLY     HN 4586   4.930   8.223  -5.163
   21GLY     CA 4587   4.785   8.342  -5.246
   21GLY    HA1 4588   4.740   8.250  -5.255
   21GLY    HA2 4589   4.733   8.413  -5.194
   21GLY      C 4590   4.808   8.395  -5.383
   21GLY      O 4591   4.916   8.426  -5.433
   22VAL      N 4592   4.701   8.399  -5.464
   22VAL     HN 4593   4.609   8.386  -5.428
   22VAL     CA 4594   4.705   8.421  -5.605
   22VAL     HA 4595   4.784   8.359  -5.643
   22VAL     CB 4596   4.577   8.384  -5.675
   22VAL     HB 4597   4.508   8.471  -5.669
   22VAL   MCG1 4598   4.552   8.350  -5.838
   22VAL   MCG2 4599   4.645   8.343  -5.823
   22VAL    CG1 4600   4.598   8.348  -5.823
   22VAL   HG11 4601   4.500   8.347  -5.876
   22VAL   HG12 4602   4.664   8.423  -5.872
   22VAL   HG13 4603   4.644   8.248  -5.832
   22VAL   MCG1 4604   4.552   8.237  -5.598
   22VAL   MCG2 4605   4.470   8.282  -5.596
   22VAL    CG2 4606   4.514   8.265  -5.601
   22VAL   HG21 4607   4.590   8.186  -5.584
   22VAL   HG22 4608   4.475   8.298  -5.502
   22VAL   HG23 4609   4.430   8.223  -5.660
   22VAL      C 4610   4.742   8.563  -5.633
   22VAL      O 4611   4.679   8.653  -5.578
   23PRO      N 4612   4.837   8.592  -5.717
   23PRO     CD 4613   4.938   8.497  -5.760
   23PRO    HD1 4614   4.974   8.433  -5.670
   23PRO    HD2 4615   4.894   8.425  -5.840
   23PRO     CA 4616   4.863   8.725  -5.763
   23PRO     HA 4617   4.904   8.774  -5.676
   23PRO     CB 4618   4.976   8.711  -5.864
   23PRO    HB1 4619   4.937   8.699  -5.972
   23PRO    HB2 4620   5.045   8.803  -5.865
   23PRO     CG 4621   5.051   8.585  -5.817
   23PRO    HG1 4622   5.131   8.609  -5.737
   23PRO    HG2 4623   5.107   8.533  -5.904
   23PRO      C 4624   4.746   8.812  -5.798
   23PRO      O 4625   4.653   8.762  -5.861
   24GLY      N 4626   4.741   8.938  -5.752
   24GLY     HN 4627   4.823   8.979  -5.711
   24GLY     CA 4628   4.629   9.026  -5.753
   24GLY    HA1 4629   4.668   9.118  -5.744
   24GLY    HA2 4630   4.581   9.006  -5.838
   24GLY      C 4631   4.530   9.009  -5.643
   24GLY      O 4632   4.437   9.089  -5.634
   25VAL      N 4633   4.550   8.913  -5.551
   25VAL     HN 4634   4.630   8.853  -5.554
   25VAL     CA 4635   4.459   8.888  -5.443
   25VAL     HA 4636   4.397   8.976  -5.435
   25VAL     CB 4637   4.373   8.766  -5.450
   25VAL     HB 4638   4.436   8.675  -5.437
   25VAL   MCG1 4639   4.300   8.757  -5.299
   25VAL   MCG2 4640   4.239   8.800  -5.355
   25VAL    CG1 4641   4.274   8.778  -5.333
   25VAL   HG11 4642   4.318   8.733  -5.241
   25VAL   HG12 4643   4.252   8.885  -5.313
   25VAL   HG13 4644   4.180   8.725  -5.357
   25VAL   MCG1 4645   4.277   8.721  -5.581
   25VAL   MCG2 4646   4.323   8.798  -5.608
   25VAL    CG2 4647   4.304   8.760  -5.587
   25VAL   HG21 4648   4.235   8.672  -5.592
   25VAL   HG22 4649   4.245   8.852  -5.605
   25VAL   HG23 4650   4.379   8.750  -5.668
   25VAL      C 4651   4.536   8.873  -5.317
   25VAL      O 4652   4.507   8.935  -5.214
   26GLY      N 4653   4.648   8.800  -5.327
   26GLY     HN 4654   4.677   8.767  -5.417
   26GLY     CA 4655   4.737   8.760  -5.223
   26GLY    HA1 4656   4.679   8.743  -5.136
   26GLY    HA2 4657   4.792   8.676  -5.258
   26GLY      C 4658   4.833   8.871  -5.195
   26GLY      O 4659   4.838   8.977  -5.258
   27VAL      N 4660   4.933   8.842  -5.109
   27VAL     HN 4661   4.945   8.751  -5.070
   27VAL     CA 4662   5.028   8.941  -5.069
   27VAL     HA 4663   4.985   9.039  -5.085
   27VAL     CB 4664   5.069   8.919  -4.927
   27VAL     HB 4665   5.108   8.816  -4.914
   27VAL   MCG1 4666   5.215   8.996  -4.892
   27VAL   MCG2 4667   5.147   9.057  -4.871
   27VAL    CG1 4668   5.176   9.021  -4.884
   27VAL   HG11 4669   5.277   8.979  -4.896
   27VAL   HG12 4670   5.167   9.113  -4.945
   27VAL   HG13 4671   5.161   9.049  -4.777
   27VAL   MCG1 4672   4.930   8.895  -4.836
   27VAL   MCG2 4673   4.947   8.987  -4.834
   27VAL    CG2 4674   4.945   8.940  -4.839
   27VAL   HG21 4675   4.895   8.843  -4.820
   27VAL   HG22 4676   4.973   8.986  -4.742
   27VAL   HG23 4677   4.873   9.007  -4.891
   27VAL      C 4678   5.149   8.923  -5.154
   27VAL      O 4679   5.195   8.809  -5.167
   28PRO      N 4680   5.207   9.019  -5.220
   28PRO     CD 4681   5.149   9.152  -5.232
   28PRO    HD1 4682   5.032   9.146  -5.241
   28PRO    HD2 4683   5.173   9.217  -5.137
   28PRO     CA 4684   5.329   9.002  -5.293
   28PRO     HA 4685   5.315   8.919  -5.360
   28PRO     CB 4686   5.351   9.133  -5.368
   28PRO    HB1 4687   5.435   9.195  -5.321
   28PRO    HB2 4688   5.382   9.115  -5.477
   28PRO     CG 4689   5.216   9.206  -5.359
   28PRO    HG1 4690   5.152   9.186  -5.451
   28PRO    HG2 4691   5.230   9.319  -5.353
   28PRO      C 4692   5.446   8.971  -5.207
   28PRO      O 4693   5.442   9.001  -5.088
   29GLY      N 4694   5.552   8.905  -5.257
   29GLY     HN 4695   5.550   8.869  -5.350
   29GLY     CA 4696   5.675   8.878  -5.189
   29GLY    HA1 4697   5.652   8.876  -5.088
   29GLY    HA2 4698   5.711   8.790  -5.229
   29GLY      C 4699   5.777   8.984  -5.211
   29GLY      O 4700   5.784   9.046  -5.317
   30VAL      N 4701   5.872   8.997  -5.117
   30VAL     HN 4702   5.874   8.936  -5.038
   30VAL     CA 4703   5.977   9.094  -5.118
   30VAL     HA 4704   5.929   9.189  -5.136
   30VAL     CB 4705   6.045   9.099  -4.984
   30VAL     HB 4706   6.077   8.997  -4.953
   30VAL   MCG1 4707   6.172   9.196  -4.933
   30VAL   MCG2 4708   6.169   9.205  -5.026
   30VAL    CG1 4709   6.165   9.196  -4.980
   30VAL   HG11 4710   6.198   9.210  -4.875
   30VAL   HG12 4711   6.249   9.155  -5.039
   30VAL   HG13 4712   6.136   9.294  -5.022
   30VAL   MCG1 4713   5.964   9.154  -4.847
   30VAL   MCG2 4714   5.903   9.159  -4.918
   30VAL    CG2 4715   5.939   9.154  -4.887
   30VAL   HG21 4716   5.981   9.162  -4.785
   30VAL   HG22 4717   5.906   9.255  -4.920
   30VAL   HG23 4718   5.851   9.086  -4.885
   30VAL      C 4719   6.079   9.074  -5.224
   30VAL      O 4720   6.160   8.981  -5.223
   31GLY      N 4721   6.080   9.164  -5.323
   31GLY     HN 4722   6.013   9.238  -5.321
   31GLY     CA 4723   6.165   9.174  -5.438
   31GLY    HA1 4724   6.152   9.273  -5.483
   31GLY    HA2 4725   6.267   9.152  -5.407
   31GLY      C 4726   6.117   9.069  -5.532
   31GLY      O 4727   6.180   9.031  -5.631
   32VAL      N 4728   6.000   9.003  -5.520
   32VAL     HN 4729   5.940   9.017  -5.442
   32VAL     CA 4730   5.953   8.909  -5.617
   32VAL     HA 4731   6.038   8.855  -5.657
   32VAL     CB 4732   5.850   8.816  -5.561
   32VAL     HB 4733   5.762   8.873  -5.522
   32VAL   MCG1 4734   5.782   8.741  -5.696
   32VAL   MCG2 4735   5.824   8.673  -5.646
   32VAL    CG1 4736   5.805   8.712  -5.666
   32VAL   HG11 4737   5.748   8.762  -5.747
   32VAL   HG12 4738   5.894   8.662  -5.710
   32VAL   HG13 4739   5.741   8.635  -5.618
   32VAL   MCG1 4740   5.885   8.714  -5.432
   32VAL   MCG2 4741   5.964   8.761  -5.451
   32VAL    CG2 4742   5.921   8.741  -5.447
   32VAL   HG21 4743   5.851   8.671  -5.398
   32VAL   HG22 4744   6.007   8.684  -5.487
   32VAL   HG23 4745   5.958   8.814  -5.371
   32VAL      C 4746   5.888   8.989  -5.724
   32VAL      O 4747   5.810   9.078  -5.691
   33PRO      N 4748   5.905   8.979  -5.852
   33PRO     CD 4749   6.017   8.905  -5.909
   33PRO    HD1 4750   6.114   8.953  -5.875
   33PRO    HD2 4751   6.013   8.797  -5.872
   33PRO     CA 4752   5.822   9.039  -5.953
   33PRO     HA 4753   5.822   9.144  -5.928
   33PRO     CB 4754   5.899   9.022  -6.084
   33PRO    HB1 4755   5.829   8.994  -6.167
   33PRO    HB2 4756   5.949   9.118  -6.112
   33PRO     CG 4757   6.003   8.911  -6.062
   33PRO    HG1 4758   6.103   8.935  -6.113
   33PRO    HG2 4759   5.968   8.810  -6.106
   33PRO      C 4760   5.678   9.001  -5.951
   33PRO      O 4761   5.650   8.897  -5.891
   34GLY      N 4762   5.591   9.075  -6.021
   34GLY     HN 4763   5.625   9.154  -6.071
   34GLY     CA 4764   5.449   9.062  -6.039
   34GLY    HA1 4765   5.431   9.097  -6.131
   34GLY    HA2 4766   5.430   8.966  -6.021
   34GLY      C 4767   5.364   9.141  -5.946
   34GLY      O 4768   5.407   9.206  -5.850
   35VAL      N 4769   5.233   9.129  -5.973
   35VAL     HN 4770   5.202   9.057  -6.034
   35VAL     CA 4771   5.124   9.209  -5.925
   35VAL     HA 4772   5.140   9.305  -5.971
   35VAL     CB 4773   4.992   9.159  -5.974
   35VAL     HB 4774   4.970   9.063  -5.922
   35VAL   MCG1 4775   4.877   9.253  -5.896
   35VAL   MCG2 4776   4.869   9.272  -5.987
   35VAL    CG1 4777   4.878   9.258  -5.943
   35VAL   HG11 4778   4.859   9.261  -5.834
   35VAL   HG12 4779   4.906   9.360  -5.978
   35VAL   HG13 4780   4.785   9.226  -5.995
   35VAL   MCG1 4781   4.949   9.117  -6.131
   35VAL   MCG2 4782   5.039   9.144  -6.135
   35VAL    CG2 4783   4.994   9.132  -6.125
   35VAL   HG21 4784   4.894   9.095  -6.159
   35VAL   HG22 4785   5.018   9.225  -6.181
   35VAL   HG23 4786   5.070   9.055  -6.150
   35VAL      C 4787   5.110   9.237  -5.776
   35VAL    OT1 4788   5.117   9.157  -5.684
   35VAL    OT2 4789   5.077   9.368  -5.741
   35VAL    HT2 4790   5.077   9.386  -5.647
    1GLY      N 4791  11.212   6.983 -10.842
    1GLY    HT1 4792  11.269   7.058 -10.809
    1GLY    HT2 4793  11.148   6.965 -10.917
    1GLY     CA 4794  11.225   6.866 -10.756
    1GLY    HA1 4795  11.292   6.890 -10.679
    1GLY    HA2 4796  11.130   6.841 -10.721
    1GLY      C 4797  11.279   6.750 -10.831
    1GLY      O 4798  11.392   6.702 -10.824
    2VAL      N 4799  11.184   6.678 -10.894
    2VAL     HN 4800  11.095   6.720 -10.909
    2VAL     CA 4801  11.190   6.545 -10.945
    2VAL     HA 4802  11.213   6.480 -10.862
    2VAL     CB 4803  11.055   6.511 -11.001
    2VAL     HB 4804  11.024   6.587 -11.076
    2VAL   MCG1 4805  11.055   6.344 -11.024
    2VAL   MCG2 4806  11.039   6.382 -11.108
    2VAL    CG1 4807  11.047   6.370 -11.063
    2VAL   HG11 4808  11.063   6.293 -10.984
    2VAL   HG12 4809  10.948   6.354 -11.109
    2VAL   HG13 4810  11.125   6.358 -11.141
    2VAL   MCG1 4811  10.950   6.549 -10.876
    2VAL   MCG2 4812  10.946   6.456 -10.886
    2VAL    CG2 4813  10.953   6.503 -10.887
    2VAL   HG21 4814  10.932   6.605 -10.847
    2VAL   HG22 4815  10.858   6.458 -10.923
    2VAL   HG23 4816  10.993   6.440 -10.804
    2VAL      C 4817  11.299   6.534 -11.046
    2VAL      O 4818  11.311   6.635 -11.115
    3PRO      N 4819  11.376   6.431 -11.065
    3PRO     CD 4820  11.447   6.422 -11.192
    3PRO    HD1 4821  11.374   6.444 -11.275
    3PRO    HD2 4822  11.529   6.499 -11.192
    3PRO     CA 4823  11.369   6.300 -11.007
    3PRO     HA 4824  11.268   6.283 -10.972
    3PRO     CB 4825  11.416   6.200 -11.112
    3PRO    HB1 4826  11.474   6.114 -11.064
    3PRO    HB2 4827  11.328   6.153 -11.167
    3PRO     CG 4828  11.505   6.281 -11.207
    3PRO    HG1 4829  11.500   6.242 -11.317
    3PRO    HG2 4830  11.618   6.276 -11.178
    3PRO      C 4831  11.463   6.286 -10.893
    3PRO      O 4832  11.455   6.185 -10.822
    4GLY      N 4833  11.558   6.379 -10.871
    4GLY     HN 4834  11.572   6.457 -10.931
    4GLY     CA 4835  11.644   6.367 -10.757
    4GLY    HA1 4836  11.608   6.435 -10.683
    4GLY    HA2 4837  11.644   6.265 -10.728
    4GLY      C 4838  11.782   6.406 -10.796
    4GLY      O 4839  11.821   6.408 -10.913
    5VAL      N 4840  11.863   6.438 -10.694
    5VAL     HN 4841  11.831   6.434 -10.599
    5VAL     CA 4842  11.998   6.480 -10.711
    5VAL     HA 4843  12.000   6.533 -10.805
    5VAL     CB 4844  12.059   6.571 -10.608
    5VAL     HB 4845  11.994   6.661 -10.599
    5VAL   MCG1 4846  12.035   6.492 -10.461
    5VAL   MCG2 4847  12.122   6.525 -10.459
    5VAL    CG1 4848  12.078   6.512 -10.467
    5VAL   HG11 4849  11.985   6.460 -10.435
    5VAL   HG12 4850  12.161   6.438 -10.467
    5VAL   HG13 4851  12.101   6.592 -10.395
    5VAL   MCG1 4852  12.223   6.576 -10.644
    5VAL   MCG2 4853  12.190   6.662 -10.658
    5VAL    CG2 4854  12.200   6.617 -10.649
    5VAL   HG21 4855  12.271   6.532 -10.643
    5VAL   HG22 4856  12.198   6.656 -10.753
    5VAL   HG23 4857  12.235   6.698 -10.581
    5VAL      C 4858  12.084   6.360 -10.729
    5VAL      O 4859  12.069   6.258 -10.661
    6GLY      N 4860  12.174   6.359 -10.829
    6GLY     HN 4861  12.194   6.445 -10.876
    6GLY     CA 4862  12.250   6.251 -10.883
    6GLY    HA1 4863  12.329   6.294 -10.933
    6GLY    HA2 4864  12.274   6.190 -10.803
    6GLY      C 4865  12.174   6.169 -10.981
    6GLY      O 4866  12.222   6.062 -11.016
    7VAL      N 4867  12.051   6.205 -11.022
    7VAL     HN 4868  12.007   6.286 -10.984
    7VAL     CA 4869  11.970   6.138 -11.119
    7VAL     HA 4870  12.016   6.043 -11.143
    7VAL     CB 4871  11.833   6.119 -11.061
    7VAL     HB 4872  11.780   6.217 -11.055
    7VAL   MCG1 4873  11.788   5.988 -11.157
    7VAL   MCG2 4874  11.715   6.047 -11.156
    7VAL    CG1 4875  11.755   6.022 -11.152
    7VAL   HG11 4876  11.817   5.933 -11.175
    7VAL   HG12 4877  11.662   5.989 -11.101
    7VAL   HG13 4878  11.728   6.073 -11.247
    7VAL   MCG1 4879  11.850   6.096 -10.896
    7VAL   MCG2 4880  11.839   6.010 -10.933
    7VAL    CG2 4881  11.844   6.056 -10.921
    7VAL   HG21 4882  11.859   6.135 -10.845
    7VAL   HG22 4883  11.751   6.000 -10.897
    7VAL   HG23 4884  11.930   5.986 -10.917
    7VAL      C 4885  11.959   6.221 -11.243
    7VAL      O 4886  11.914   6.335 -11.236
    8PRO      N 4887  11.993   6.185 -11.363
    8PRO     CD 4888  12.029   6.048 -11.397
    8PRO    HD1 4889  12.130   6.022 -11.349
    8PRO    HD2 4890  11.950   5.977 -11.355
    8PRO     CA 4891  11.975   6.263 -11.482
    8PRO     HA 4892  12.011   6.363 -11.462
    8PRO     CB 4893  12.058   6.189 -11.586
    8PRO    HB1 4894  12.024   6.213 -11.694
    8PRO    HB2 4895  12.170   6.218 -11.581
    8PRO     CG 4896  12.036   6.041 -11.550
    8PRO    HG1 4897  12.122   5.972 -11.588
    8PRO    HG2 4898  11.939   5.997 -11.598
    8PRO      C 4899  11.834   6.273 -11.530
    8PRO      O 4900  11.750   6.189 -11.499
    9GLY      N 4901  11.815   6.387 -11.597
    9GLY     HN 4902  11.891   6.450 -11.613
    9GLY     CA 4903  11.691   6.434 -11.652
    9GLY    HA1 4904  11.712   6.468 -11.749
    9GLY    HA2 4905  11.624   6.354 -11.646
    9GLY      C 4906  11.636   6.547 -11.573
    9GLY      O 4907  11.517   6.550 -11.544
   10VAL      N 4908  11.720   6.643 -11.531
   10VAL     HN 4909  11.819   6.635 -11.545
   10VAL     CA 4910  11.681   6.763 -11.464
   10VAL     HA 4911  11.621   6.733 -11.379
   10VAL     CB 4912  11.801   6.839 -11.416
   10VAL     HB 4913  11.862   6.876 -11.501
   10VAL   MCG1 4914  11.745   6.988 -11.360
   10VAL   MCG2 4915  11.760   6.935 -11.284
   10VAL    CG1 4916  11.755   6.956 -11.327
   10VAL   HG11 4917  11.727   7.043 -11.389
   10VAL   HG12 4918  11.667   6.925 -11.266
   10VAL   HG13 4919  11.837   6.985 -11.258
   10VAL   MCG1 4920  11.911   6.773 -11.307
   10VAL   MCG2 4921  11.862   6.701 -11.341
   10VAL    CG2 4922  11.882   6.742 -11.328
   10VAL   HG21 4923  11.957   6.799 -11.269
   10VAL   HG22 4924  11.815   6.688 -11.259
   10VAL   HG23 4925  11.935   6.669 -11.392
   10VAL      C 4926  11.600   6.857 -11.547
   10VAL      O 4927  11.653   6.929 -11.631
   11GLY      N 4928  11.467   6.858 -11.526
   11GLY     HN 4929  11.424   6.793 -11.464
   11GLY     CA 4930  11.376   6.950 -11.588
   11GLY    HA1 4931  11.298   6.965 -11.520
   11GLY    HA2 4932  11.432   7.035 -11.614
   11GLY      C 4933  11.319   6.892 -11.713
   11GLY      O 4934  11.245   6.960 -11.784
   12VAL      N 4935  11.351   6.763 -11.737
   12VAL     HN 4936  11.414   6.718 -11.674
   12VAL     CA 4937  11.310   6.674 -11.841
   12VAL     HA 4938  11.289   6.737 -11.926
   12VAL     CB 4939  11.421   6.581 -11.878
   12VAL     HB 4940  11.436   6.513 -11.791
   12VAL   MCG1 4941  11.380   6.525 -12.031
   12VAL   MCG2 4942  11.390   6.449 -11.977
   12VAL    CG1 4943  11.387   6.491 -11.998
   12VAL   HG11 4944  11.367   6.554 -12.088
   12VAL   HG12 4945  11.471   6.423 -12.020
   12VAL   HG13 4946  11.296   6.431 -11.976
   12VAL   MCG1 4947  11.583   6.613 -11.912
   12VAL   MCG2 4948  11.542   6.696 -11.896
   12VAL    CG2 4949  11.556   6.651 -11.903
   12VAL   HG21 4950  11.634   6.576 -11.927
   12VAL   HG22 4951  11.547   6.722 -11.988
   12VAL   HG23 4952  11.587   6.708 -11.812
   12VAL      C 4953  11.184   6.601 -11.809
   12VAL      O 4954  11.185   6.532 -11.708
   13PRO      N 4955  11.072   6.606 -11.877
   13PRO     CD 4956  11.061   6.669 -12.007
   13PRO    HD1 4957  11.094   6.777 -11.998
   13PRO    HD2 4958  11.129   6.615 -12.080
   13PRO     CA 4959  10.958   6.522 -11.857
   13PRO     HA 4960  10.942   6.514 -11.750
   13PRO     CB 4961  10.849   6.604 -11.925
   13PRO    HB1 4962  10.758   6.540 -11.950
   13PRO    HB2 4963  10.812   6.688 -11.857
   13PRO     CG 4964  10.915   6.660 -12.052
   13PRO    HG1 4965  10.870   6.764 -12.084
   13PRO    HG2 4966  10.900   6.590 -12.145
   13PRO      C 4967  10.963   6.383 -11.911
   13PRO      O 4968  11.041   6.349 -12.000
   14GLY      N 4969  10.880   6.298 -11.848
   14GLY     HN 4970  10.821   6.327 -11.773
   14GLY     CA 4971  10.872   6.160 -11.884
   14GLY    HA1 4972  10.788   6.127 -11.841
   14GLY    HA2 4973  10.875   6.159 -11.983
   14GLY      C 4974  10.982   6.072 -11.837
   14GLY      O 4975  11.010   5.971 -11.901
   15VAL      N 4976  11.049   6.110 -11.727
   15VAL     HN 4977  11.031   6.200 -11.689
   15VAL     CA 4978  11.148   6.041 -11.649
   15VAL     HA 4979  11.201   5.976 -11.717
   15VAL     CB 4980  11.245   6.127 -11.574
   15VAL     HB 4981  11.310   6.061 -11.513
   15VAL   MCG1 4982  11.355   6.231 -11.647
   15VAL   MCG2 4983  11.320   6.178 -11.716
   15VAL    CG1 4984  11.333   6.201 -11.676
   15VAL   HG11 4985  11.394   6.278 -11.625
   15VAL   HG12 4986  11.401   6.129 -11.727
   15VAL   HG13 4987  11.269   6.250 -11.753
   15VAL   MCG1 4988  11.147   6.193 -11.455
   15VAL   MCG2 4989  11.190   6.265 -11.497
   15VAL    CG2 4990  11.172   6.224 -11.481
   15VAL   HG21 4991  11.106   6.168 -11.411
   15VAL   HG22 4992  11.246   6.283 -11.421
   15VAL   HG23 4993  11.110   6.295 -11.540
   15VAL      C 4994  11.081   5.955 -11.547
   15VAL      O 4995  11.147   5.861 -11.502
   16GLY      N 4996  10.949   5.976 -11.529
   16GLY     HN 4997  10.906   6.057 -11.567
   16GLY     CA 4998  10.857   5.892 -11.458
   16GLY    HA1 4999  10.777   5.951 -11.437
   16GLY    HA2 5000  10.841   5.812 -11.519
   16GLY      C 5001  10.909   5.840 -11.329
   16GLY      O 5002  10.903   5.719 -11.307
   17VAL      N 5003  10.942   5.930 -11.234
   17VAL     HN 5004  10.942   6.028 -11.254
   17VAL     CA 5005  10.978   5.895 -11.101
   17VAL     HA 5006  10.967   5.788 -11.086
   17VAL     CB 5007  11.113   5.946 -11.060
   17VAL     HB 5008  11.112   6.055 -11.083
   17VAL   MCG1 5009  11.120   5.951 -10.892
   17VAL   MCG2 5010  11.203   5.918 -10.920
   17VAL    CG1 5011  11.159   5.935 -10.913
   17VAL   HG11 5012  11.078   5.969 -10.845
   17VAL   HG12 5013  11.184   5.830 -10.889
   17VAL   HG13 5014  11.249   5.998 -10.897
   17VAL   MCG1 5015  11.199   5.837 -11.154
   17VAL   MCG2 5016  11.230   5.922 -11.178
   17VAL    CG2 5017  11.210   5.883 -11.161
   17VAL   HG21 5018  11.199   5.772 -11.160
   17VAL   HG22 5019  11.187   5.919 -11.263
   17VAL   HG23 5020  11.315   5.909 -11.136
   17VAL      C 5021  10.883   5.972 -11.016
   17VAL      O 5022  10.891   6.094 -11.031
   18PRO      N 5023  10.787   5.922 -10.944
   18PRO     CD 5024  10.740   5.784 -10.953
   18PRO    HD1 5025  10.757   5.741 -11.061
   18PRO    HD2 5026  10.798   5.715 -10.878
   18PRO     CA 5027  10.700   6.004 -10.866
   18PRO     HA 5028  10.659   6.081 -10.930
   18PRO     CB 5029  10.593   5.909 -10.811
   18PRO    HB1 5030  10.620   5.868 -10.706
   18PRO    HB2 5031  10.490   5.961 -10.799
   18PRO     CG 5032  10.591   5.798 -10.918
   18PRO    HG1 5033  10.526   5.827 -11.010
   18PRO    HG2 5034  10.546   5.699 -10.877
   18PRO      C 5035  10.771   6.071 -10.753
   18PRO      O 5036  10.878   6.045 -10.699
   19GLY      N 5037  10.713   6.182 -10.703
   19GLY     HN 5038  10.621   6.205 -10.733
   19GLY     CA 5039  10.762   6.279 -10.610
   19GLY    HA1 5040  10.854   6.296 -10.638
   19GLY    HA2 5041  10.698   6.353 -10.616
   19GLY      C 5042  10.768   6.240 -10.466
   19GLY      O 5043  10.850   6.281 -10.383
   20VAL      N 5044  10.679   6.145 -10.436
   20VAL     HN 5045  10.613   6.112 -10.503
   20VAL     CA 5046  10.671   6.083 -10.307
   20VAL     HA 5047  10.687   6.165 -10.238
   20VAL     CB 5048  10.532   6.033 -10.282
   20VAL     HB 5049  10.524   6.001 -10.176
   20VAL   MCG1 5050  10.467   6.188 -10.272
   20VAL   MCG2 5051  10.413   6.141 -10.333
   20VAL    CG1 5052  10.444   6.158 -10.301
   20VAL   HG11 5053  10.482   6.242 -10.239
   20VAL   HG12 5054  10.446   6.190 -10.408
   20VAL   HG13 5055  10.339   6.136 -10.272
   20VAL   MCG1 5056  10.485   5.941 -10.414
   20VAL   MCG2 5057  10.467   5.889 -10.338
   20VAL    CG2 5058  10.479   5.920 -10.372
   20VAL   HG21 5059  10.485   5.950 -10.478
   20VAL   HG22 5060  10.538   5.828 -10.356
   20VAL   HG23 5061  10.372   5.899 -10.347
   20VAL      C 5062  10.782   5.987 -10.280
   20VAL      O 5063  10.795   5.947 -10.165
   21GLY      N 5064  10.860   5.945 -10.381
   21GLY     HN 5065  10.842   5.975 -10.474
   21GLY     CA 5066  10.973   5.857 -10.372
   21GLY    HA1 5067  10.961   5.806 -10.284
   21GLY    HA2 5068  10.972   5.801 -10.458
   21GLY      C 5069  11.103   5.929 -10.366
   21GLY      O 5070  11.209   5.868 -10.351
   22VAL      N 5071  11.100   6.063 -10.365
   22VAL     HN 5072  11.014   6.111 -10.353
   22VAL     CA 5073  11.212   6.152 -10.380
   22VAL     HA 5074  11.298   6.091 -10.402
   22VAL     CB 5075  11.196   6.261 -10.481
   22VAL     HB 5076  11.097   6.308 -10.463
   22VAL   MCG1 5077  11.337   6.343 -10.442
   22VAL   MCG2 5078  11.278   6.408 -10.476
   22VAL    CG1 5079  11.302   6.370 -10.460
   22VAL   HG11 5080  11.395   6.326 -10.417
   22VAL   HG12 5081  11.328   6.418 -10.557
   22VAL   HG13 5082  11.264   6.448 -10.390
   22VAL   MCG1 5083  11.218   6.163 -10.616
   22VAL   MCG2 5084  11.164   6.234 -10.644
   22VAL    CG2 5085  11.191   6.201 -10.623
   22VAL   HG21 5086  11.250   6.108 -10.627
   22VAL   HG22 5087  11.086   6.179 -10.651
   22VAL   HG23 5088  11.234   6.274 -10.696
   22VAL      C 5089  11.230   6.215 -10.246
   22VAL      O 5090  11.146   6.290 -10.197
   23PRO      N 5091  11.341   6.196 -10.181
   23PRO     CD 5092  11.416   6.071 -10.178
   23PRO    HD1 5093  11.343   5.983 -10.180
   23PRO    HD2 5094  11.484   6.065 -10.270
   23PRO     CA 5095  11.375   6.278 -10.068
   23PRO     HA 5096  11.304   6.254  -9.990
   23PRO     CB 5097  11.514   6.225 -10.035
   23PRO    HB1 5098  11.594   6.266 -10.107
   23PRO    HB2 5099  11.548   6.256  -9.929
   23PRO     CG 5100  11.498   6.073 -10.048
   23PRO    HG1 5101  11.443   6.022  -9.956
   23PRO    HG2 5102  11.601   6.014 -10.056
   23PRO      C 5103  11.369   6.425 -10.088
   23PRO      O 5104  11.432   6.468 -10.185
   24GLY      N 5105  11.287   6.504 -10.016
   24GLY     HN 5106  11.230   6.463  -9.945
   24GLY     CA 5107  11.268   6.646 -10.026
   24GLY    HA1 5108  11.255   6.674  -9.934
   24GLY    HA2 5109  11.347   6.677 -10.073
   24GLY      C 5110  11.151   6.697 -10.102
   24GLY      O 5111  11.098   6.807 -10.087
   25VAL      N 5112  11.104   6.617 -10.200
   25VAL     HN 5113  11.153   6.537 -10.233
   25VAL     CA 5114  10.978   6.646 -10.261
   25VAL     HA 5115  10.966   6.754 -10.258
   25VAL     CB 5116  10.977   6.598 -10.403
   25VAL     HB 5117  11.015   6.493 -10.407
   25VAL   MCG1 5118  10.816   6.576 -10.443
   25VAL   MCG2 5119  10.851   6.635 -10.507
   25VAL    CG1 5120  10.840   6.605 -10.472
   25VAL   HG11 5121  10.767   6.541 -10.418
   25VAL   HG12 5122  10.803   6.710 -10.472
   25VAL   HG13 5123  10.848   6.570 -10.577
   25VAL   MCG1 5124  11.113   6.686 -10.448
   25VAL   MCG2 5125  11.047   6.705 -10.512
   25VAL    CG2 5126  11.075   6.691 -10.476
   25VAL   HG21 5127  11.173   6.693 -10.424
   25VAL   HG22 5128  11.091   6.655 -10.580
   25VAL   HG23 5129  11.034   6.794 -10.480
   25VAL      C 5130  10.864   6.583 -10.190
   25VAL      O 5131  10.754   6.637 -10.191
   26GLY      N 5132  10.884   6.465 -10.128
   26GLY     HN 5133  10.972   6.417 -10.135
   26GLY     CA 5134  10.786   6.399 -10.049
   26GLY    HA1 5135  10.708   6.465 -10.039
   26GLY    HA2 5136  10.764   6.311 -10.098
   26GLY      C 5137  10.833   6.364  -9.912
   26GLY      O 5138  10.808   6.439  -9.818
   27VAL      N 5139  10.905   6.250  -9.907
   27VAL     HN 5140  10.921   6.192  -9.986
   27VAL     CA 5141  10.962   6.209  -9.782
   27VAL     HA 5142  10.883   6.217  -9.709
   27VAL     CB 5143  11.001   6.064  -9.795
   27VAL     HB 5144  11.050   6.038  -9.698
   27VAL   MCG1 5145  10.895   5.934  -9.795
   27VAL   MCG2 5146  10.843   6.010  -9.812
   27VAL    CG1 5147  10.875   5.976  -9.803
   27VAL   HG11 5148  10.902   5.870  -9.786
   27VAL   HG12 5149  10.802   6.008  -9.726
   27VAL   HG13 5150  10.828   5.986  -9.903
   27VAL   MCG1 5151  11.082   6.050  -9.941
   27VAL   MCG2 5152  11.142   6.020  -9.876
   27VAL    CG2 5153  11.107   6.036  -9.903
   27VAL   HG21 5154  11.066   6.063 -10.003
   27VAL   HG22 5155  11.198   6.097  -9.884
   27VAL   HG23 5156  11.134   5.929  -9.903
   27VAL      C 5157  11.072   6.298  -9.739
   27VAL      O 5158  11.147   6.341  -9.827
   28PRO      N 5159  11.102   6.331  -9.617
   28PRO     CD 5160  11.031   6.299  -9.494
   28PRO    HD1 5161  10.930   6.347  -9.498
   28PRO    HD2 5162  11.020   6.188  -9.487
   28PRO     CA 5163  11.223   6.399  -9.580
   28PRO     HA 5164  11.239   6.478  -9.652
   28PRO     CB 5165  11.206   6.453  -9.438
   28PRO    HB1 5166  11.307   6.459  -9.382
   28PRO    HB2 5167  11.163   6.560  -9.438
   28PRO     CG 5168  11.110   6.352  -9.373
   28PRO    HG1 5169  11.041   6.402  -9.294
   28PRO    HG2 5170  11.167   6.268  -9.317
   28PRO      C 5171  11.333   6.300  -9.597
   28PRO      O 5172  11.299   6.182  -9.591
   29GLY      N 5173  11.460   6.333  -9.627
   29GLY     HN 5174  11.482   6.427  -9.652
   29GLY     CA 5175  11.574   6.247  -9.629
   29GLY    HA1 5176  11.549   6.171  -9.689
   29GLY    HA2 5177  11.651   6.305  -9.658
   29GLY      C 5178  11.611   6.188  -9.497
   29GLY      O 5179  11.547   6.214  -9.395
   30VAL      N 5180  11.725   6.116  -9.494
   30VAL     HN 5181  11.775   6.094  -9.578
   30VAL     CA 5182  11.783   6.066  -9.374
   30VAL     HA 5183  11.701   6.054  -9.305
   30VAL     CB 5184  11.852   5.933  -9.386
   30VAL     HB 5185  11.941   5.943  -9.453
   30VAL   MCG1 5186  11.929   5.901  -9.241
   30VAL   MCG2 5187  11.862   5.836  -9.250
   30VAL    CG1 5188  11.894   5.871  -9.252
   30VAL   HG11 5189  11.978   5.928  -9.208
   30VAL   HG12 5190  11.808   5.874  -9.181
   30VAL   HG13 5191  11.925   5.766  -9.266
   30VAL   MCG1 5192  11.714   5.842  -9.418
   30VAL   MCG2 5193  11.776   5.821  -9.486
   30VAL    CG2 5194  11.750   5.836  -9.449
   30VAL   HG21 5195  11.656   5.836  -9.389
   30VAL   HG22 5196  11.726   5.868  -9.553
   30VAL   HG23 5197  11.792   5.733  -9.451
   30VAL      C 5198  11.879   6.160  -9.310
   30VAL      O 5199  11.965   6.221  -9.374
   31GLY      N 5200  11.862   6.186  -9.179
   31GLY     HN 5201  11.786   6.147  -9.128
   31GLY     CA 5202  11.948   6.270  -9.101
   31GLY    HA1 5203  12.028   6.302  -9.164
   31GLY    HA2 5204  11.888   6.349  -9.060
   31GLY      C 5205  12.003   6.187  -8.990
   31GLY      O 5206  12.097   6.230  -8.923
   32VAL      N 5207  11.937   6.077  -8.950
   32VAL     HN 5208  11.851   6.052  -8.993
   32VAL     CA 5209  11.978   5.987  -8.847
   32VAL     HA 5210  12.078   6.017  -8.820
   32VAL     CB 5211  11.893   5.989  -8.723
   32VAL     HB 5212  11.792   5.951  -8.748
   32VAL   MCG1 5213  11.944   5.859  -8.628
   32VAL   MCG2 5214  11.965   5.936  -8.580
   32VAL    CG1 5215  11.951   5.902  -8.610
   32VAL   HG11 5216  11.942   5.794  -8.636
   32VAL   HG12 5217  12.059   5.926  -8.595
   32VAL   HG13 5218  11.896   5.922  -8.515
   32VAL   MCG1 5219  11.848   6.149  -8.699
   32VAL   MCG2 5220  11.914   6.131  -8.636
   32VAL    CG2 5221  11.882   6.133  -8.670
   32VAL   HG21 5222  11.805   6.188  -8.728
   32VAL   HG22 5223  11.852   6.131  -8.563
   32VAL   HG23 5224  11.979   6.185  -8.680
   32VAL      C 5225  11.987   5.848  -8.900
   32VAL      O 5226  11.881   5.785  -8.910
   33PRO      N 5227  12.100   5.793  -8.933
   33PRO     CD 5228  12.222   5.872  -8.946
   33PRO    HD1 5229  12.200   5.969  -9.005
   33PRO    HD2 5230  12.261   5.901  -8.841
   33PRO     CA 5231  12.125   5.658  -8.974
   33PRO     HA 5232  12.033   5.616  -9.011
   33PRO     CB 5233  12.234   5.668  -9.080
   33PRO    HB1 5234  12.293   5.568  -9.094
   33PRO    HB2 5235  12.192   5.694  -9.186
   33PRO     CG 5236  12.321   5.781  -9.021
   33PRO    HG1 5237  12.376   5.838  -9.103
   33PRO    HG2 5238  12.400   5.739  -8.951
   33PRO      C 5239  12.170   5.579  -8.856
   33PRO      O 5240  12.176   5.633  -8.746
   34GLY      N 5241  12.211   5.452  -8.878
   34GLY     HN 5242  12.206   5.407  -8.967
   34GLY     CA 5243  12.265   5.377  -8.769
   34GLY    HA1 5244  12.205   5.397  -8.687
   34GLY    HA2 5245  12.268   5.278  -8.801
   34GLY      C 5246  12.404   5.419  -8.735
   34GLY      O 5247  12.449   5.384  -8.626
   35VAL      N 5248  12.473   5.486  -8.828
   35VAL     HN 5249  12.437   5.501  -8.920
   35VAL     CA 5250  12.603   5.541  -8.805
   35VAL     HA 5251  12.660   5.458  -8.767
   35VAL     CB 5252  12.669   5.582  -8.933
   35VAL     HB 5253  12.634   5.682  -8.967
   35VAL   MCG1 5254  12.837   5.571  -8.943
   35VAL   MCG2 5255  12.817   5.595  -8.854
   35VAL    CG1 5256  12.819   5.583  -8.900
   35VAL   HG11 5257  12.878   5.557  -8.990
   35VAL   HG12 5258  12.850   5.684  -8.865
   35VAL   HG13 5259  12.841   5.509  -8.820
   35VAL   MCG1 5260  12.593   5.483  -9.045
   35VAL   MCG2 5261  12.682   5.453  -9.040
   35VAL    CG2 5262  12.639   5.473  -9.037
   35VAL   HG21 5263  12.533   5.479  -9.069
   35VAL   HG22 5264  12.704   5.487  -9.127
   35VAL   HG23 5265  12.658   5.373  -8.994
   35VAL      C 5266  12.607   5.645  -8.693
   35VAL    OT1 5267  12.667   5.637  -8.587
   35VAL    OT2 5268  12.537   5.764  -8.716
   35VAL    HT2 5269  12.548   5.831  -8.648
    1GLY      N 5270   1.639  11.738  -6.586
    1GLY    HT1 5271   1.696  11.794  -6.646
    1GLY    HT2 5272   1.584  11.655  -6.592
    1GLY     CA 5273   1.635  11.794  -6.451
    1GLY    HA1 5274   1.692  11.878  -6.452
    1GLY    HA2 5275   1.537  11.811  -6.428
    1GLY      C 5276   1.690  11.703  -6.347
    1GLY      O 5277   1.800  11.720  -6.295
    2VAL      N 5278   1.609  11.607  -6.300
    2VAL     HN 5279   1.518  11.592  -6.338
    2VAL     CA 5280   1.645  11.519  -6.193
    2VAL     HA 5281   1.688  11.580  -6.115
    2VAL     CB 5282   1.524  11.447  -6.140
    2VAL     HB 5283   1.562  11.374  -6.066
    2VAL   MCG1 5284   1.398  11.512  -6.050
    2VAL   MCG2 5285   1.457  11.583  -6.068
    2VAL    CG1 5286   1.432  11.543  -6.063
    2VAL   HG11 5287   1.344  11.488  -6.024
    2VAL   HG12 5288   1.487  11.588  -5.977
    2VAL   HG13 5289   1.397  11.624  -6.130
    2VAL   MCG1 5290   1.488  11.338  -6.263
    2VAL   MCG2 5291   1.409  11.383  -6.244
    2VAL    CG2 5292   1.452  11.365  -6.248
    2VAL   HG21 5293   1.523  11.294  -6.296
    2VAL   HG22 5294   1.369  11.307  -6.203
    2VAL   HG23 5295   1.411  11.432  -6.326
    2VAL      C 5296   1.749  11.422  -6.238
    2VAL      O 5297   1.756  11.401  -6.359
    3PRO      N 5298   1.824  11.362  -6.151
    3PRO     CD 5299   1.852  11.417  -6.019
    3PRO    HD1 5300   1.844  11.535  -6.020
    3PRO    HD2 5301   1.774  11.377  -5.939
    3PRO     CA 5302   1.916  11.259  -6.190
    3PRO     HA 5303   1.975  11.294  -6.273
    3PRO     CB 5304   1.997  11.230  -6.063
    3PRO    HB1 5305   1.949  11.146  -5.998
    3PRO    HB2 5306   2.105  11.193  -6.087
    3PRO     CG 5307   1.995  11.367  -5.994
    3PRO    HG1 5308   2.074  11.439  -6.038
    3PRO    HG2 5309   2.019  11.359  -5.881
    3PRO      C 5310   1.841  11.137  -6.232
    3PRO      O 5311   1.725  11.122  -6.196
    4GLY      N 5312   1.901  11.040  -6.303
    4GLY     HN 5313   1.999  11.042  -6.324
    4GLY     CA 5314   1.830  10.927  -6.354
    4GLY    HA1 5315   1.899  10.872  -6.396
    4GLY    HA2 5316   1.783  10.891  -6.276
    4GLY      C 5317   1.726  10.949  -6.458
    4GLY      O 5318   1.720  11.056  -6.519
    5VAL      N 5319   1.631  10.857  -6.480
    5VAL     HN 5320   1.638  10.768  -6.436
    5VAL     CA 5321   1.514  10.869  -6.562
    5VAL     HA 5322   1.535  10.949  -6.632
    5VAL     CB 5323   1.486  10.744  -6.640
    5VAL     HB 5324   1.393  10.759  -6.699
    5VAL   MCG1 5325   1.600  10.785  -6.757
    5VAL   MCG2 5326   1.624  10.700  -6.726
    5VAL    CG1 5327   1.606  10.743  -6.737
    5VAL   HG11 5328   1.609  10.837  -6.795
    5VAL   HG12 5329   1.701  10.733  -6.680
    5VAL   HG13 5330   1.597  10.657  -6.807
    5VAL   MCG1 5331   1.513  10.614  -6.537
    5VAL   MCG2 5332   1.423  10.609  -6.562
    5VAL    CG2 5333   1.469  10.618  -6.554
    5VAL   HG21 5334   1.565  10.592  -6.504
    5VAL   HG22 5335   1.392  10.635  -6.476
    5VAL   HG23 5336   1.437  10.532  -6.617
    5VAL      C 5337   1.396  10.911  -6.482
    5VAL      O 5338   1.301  10.969  -6.536
    6GLY      N 5339   1.389  10.888  -6.350
    6GLY     HN 5340   1.457  10.833  -6.303
    6GLY     CA 5341   1.285  10.940  -6.266
    6GLY    HA1 5342   1.314  10.919  -6.173
    6GLY    HA2 5343   1.277  11.036  -6.291
    6GLY      C 5344   1.150  10.879  -6.284
    6GLY      O 5345   1.119  10.799  -6.372
    7VAL      N 5346   1.059  10.925  -6.195
    7VAL     HN 5347   1.085  10.993  -6.127
    7VAL     CA 5348   0.922  10.885  -6.187
    7VAL     HA 5349   0.901  10.822  -6.273
    7VAL     CB 5350   0.873  10.820  -6.061
    7VAL     HB 5351   0.899  10.881  -5.972
    7VAL   MCG1 5352   0.705  10.830  -6.062
    7VAL   MCG2 5353   0.726  10.739  -6.067
    7VAL    CG1 5354   0.723  10.786  -6.064
    7VAL   HG11 5355   0.663  10.879  -6.060
    7VAL   HG12 5356   0.698  10.732  -6.158
    7VAL   HG13 5357   0.696  10.722  -5.978
    7VAL   MCG1 5358   0.937  10.670  -6.104
    7VAL   MCG2 5359   0.967  10.688  -6.017
    7VAL    CG2 5360   0.948  10.686  -6.060
    7VAL   HG21 5361   0.933  10.633  -6.157
    7VAL   HG22 5362   1.057  10.703  -6.046
    7VAL   HG23 5363   0.911  10.621  -5.978
    7VAL      C 5364   0.847  11.013  -6.201
    7VAL      O 5365   0.880  11.110  -6.133
    8PRO      N 5366   0.755  11.021  -6.292
    8PRO     CD 5367   0.730  10.929  -6.402
    8PRO    HD1 5368   0.825  10.918  -6.465
    8PRO    HD2 5369   0.701  10.826  -6.360
    8PRO     CA 5370   0.666  11.133  -6.299
    8PRO     HA 5371   0.726  11.217  -6.330
    8PRO     CB 5372   0.556  11.106  -6.401
    8PRO    HB1 5373   0.456  11.077  -6.351
    8PRO    HB2 5374   0.533  11.199  -6.467
    8PRO     CG 5375   0.615  10.990  -6.484
    8PRO    HG1 5376   0.653  11.028  -6.582
    8PRO    HG2 5377   0.537  10.913  -6.505
    8PRO      C 5378   0.599  11.176  -6.173
    8PRO      O 5379   0.540  11.095  -6.101
    9GLY      N 5380   0.609  11.307  -6.145
    9GLY     HN 5381   0.667  11.365  -6.201
    9GLY     CA 5382   0.544  11.378  -6.039
    9GLY    HA1 5383   0.559  11.472  -6.060
    9GLY    HA2 5384   0.452  11.345  -6.040
    9GLY      C 5385   0.594  11.358  -5.900
    9GLY      O 5386   0.559  11.429  -5.807
   10VAL      N 5387   0.693  11.268  -5.883
   10VAL     HN 5388   0.722  11.211  -5.960
   10VAL     CA 5389   0.767  11.240  -5.764
   10VAL     HA 5390   0.706  11.264  -5.678
   10VAL     CB 5391   0.805  11.095  -5.768
   10VAL     HB 5392   0.861  11.075  -5.862
   10VAL   MCG1 5393   0.870  11.074  -5.615
   10VAL   MCG2 5394   0.915  11.013  -5.671
   10VAL    CG1 5395   0.888  11.046  -5.649
   10VAL   HG11 5396   0.860  11.101  -5.557
   10VAL   HG12 5397   0.871  10.937  -5.632
   10VAL   HG13 5398   0.997  11.063  -5.668
   10VAL   MCG1 5399   0.658  11.027  -5.813
   10VAL   MCG2 5400   0.677  10.994  -5.728
   10VAL    CG2 5401   0.674  11.014  -5.770
   10VAL   HG21 5402   0.620  11.031  -5.866
   10VAL   HG22 5403   0.696  10.906  -5.760
   10VAL   HG23 5404   0.608  11.046  -5.686
   10VAL      C 5405   0.894  11.319  -5.762
   10VAL      O 5406   0.978  11.322  -5.851
   11GLY      N 5407   0.917  11.394  -5.652
   11GLY     HN 5408   0.859  11.385  -5.572
   11GLY     CA 5409   1.022  11.490  -5.636
   11GLY    HA1 5410   1.037  11.501  -5.533
   11GLY    HA2 5411   1.103  11.455  -5.691
   11GLY      C 5412   0.982  11.623  -5.692
   11GLY      O 5413   0.961  11.721  -5.621
   12VAL      N 5414   0.968  11.629  -5.825
   12VAL     HN 5415   0.983  11.549  -5.883
   12VAL     CA 5416   0.931  11.748  -5.895
   12VAL     HA 5417   0.909  11.820  -5.818
   12VAL     CB 5418   1.030  11.810  -5.989
   12VAL     HB 5419   0.979  11.894  -6.040
   12VAL   MCG1 5420   1.164  11.832  -5.889
   12VAL   MCG2 5421   1.126  11.917  -5.901
   12VAL    CG1 5422   1.139  11.871  -5.900
   12VAL   HG11 5423   1.209  11.792  -5.864
   12VAL   HG12 5424   1.198  11.947  -5.957
   12VAL   HG13 5425   1.094  11.921  -5.811
   12VAL   MCG1 5426   1.117  11.691  -6.070
   12VAL   MCG2 5427   1.068  11.737  -6.135
   12VAL    CG2 5428   1.089  11.719  -6.097
   12VAL   HG21 5429   1.158  11.645  -6.051
   12VAL   HG22 5430   1.008  11.664  -6.150
   12VAL   HG23 5431   1.146  11.779  -6.172
   12VAL      C 5432   0.804  11.730  -5.971
   12VAL      O 5433   0.801  11.643  -6.059
   13PRO      N 5434   0.697  11.803  -5.962
   13PRO     CD 5435   0.658  11.868  -5.838
   13PRO    HD1 5436   0.668  11.794  -5.751
   13PRO    HD2 5437   0.727  11.957  -5.819
   13PRO     CA 5438   0.584  11.782  -6.048
   13PRO     HA 5439   0.585  11.678  -6.077
   13PRO     CB 5440   0.462  11.815  -5.962
   13PRO    HB1 5441   0.379  11.861  -6.025
   13PRO    HB2 5442   0.419  11.721  -5.915
   13PRO     CG 5443   0.512  11.913  -5.856
   13PRO    HG1 5444   0.451  11.907  -5.757
   13PRO    HG2 5445   0.504  12.024  -5.890
   13PRO      C 5446   0.597  11.863  -6.172
   13PRO      O 5447   0.663  11.967  -6.171
   14GLY      N 5448   0.543  11.822  -6.288
   14GLY     HN 5449   0.488  11.739  -6.295
   14GLY     CA 5450   0.562  11.895  -6.410
   14GLY    HA1 5451   0.485  11.867  -6.472
   14GLY    HA2 5452   0.566  11.995  -6.383
   14GLY      C 5453   0.690  11.861  -6.478
   14GLY      O 5454   0.729  11.745  -6.490
   15VAL      N 5455   0.772  11.960  -6.516
   15VAL     HN 5456   0.751  12.053  -6.488
   15VAL     CA 5457   0.892  11.956  -6.594
   15VAL     HA 5458   0.877  11.880  -6.669
   15VAL     CB 5459   0.943  12.081  -6.660
   15VAL     HB 5460   1.049  12.071  -6.690
   15VAL   MCG1 5461   0.865  12.063  -6.808
   15VAL   MCG2 5462   0.828  12.139  -6.769
   15VAL    CG1 5463   0.851  12.100  -6.782
   15VAL   HG11 5464   0.870  12.020  -6.857
   15VAL   HG12 5465   0.745  12.096  -6.751
   15VAL   HG13 5466   0.871  12.198  -6.830
   15VAL   MCG1 5467   0.944  12.237  -6.599
   15VAL   MCG2 5468   0.895  12.186  -6.538
   15VAL    CG2 5469   0.921  12.205  -6.573
   15VAL   HG21 5470   0.970  12.294  -6.619
   15VAL   HG22 5471   0.812  12.226  -6.563
   15VAL   HG23 5472   0.964  12.189  -6.472
   15VAL      C 5473   0.993  11.905  -6.498
   15VAL      O 5474   0.987  11.928  -6.377
   16GLY      N 5475   1.102  11.845  -6.548
   16GLY     HN 5476   1.106  11.816  -6.643
   16GLY     CA 5477   1.221  11.817  -6.472
   16GLY    HA1 5478   1.302  11.865  -6.522
   16GLY    HA2 5479   1.203  11.850  -6.373
   16GLY      C 5480   1.245  11.670  -6.471
   16GLY      O 5481   1.355  11.633  -6.432
   17VAL      N 5482   1.152  11.582  -6.512
   17VAL     HN 5483   1.059  11.613  -6.530
   17VAL     CA 5484   1.169  11.442  -6.535
   17VAL     HA 5485   1.262  11.413  -6.488
   17VAL     CB 5486   1.055  11.367  -6.473
   17VAL     HB 5487   0.961  11.404  -6.518
   17VAL   MCG1 5488   1.102  11.206  -6.473
   17VAL   MCG2 5489   1.014  11.207  -6.505
   17VAL    CG1 5490   1.058  11.214  -6.488
   17VAL   HG11 5491   1.157  11.174  -6.456
   17VAL   HG12 5492   0.979  11.168  -6.425
   17VAL   HG13 5493   1.040  11.186  -6.594
   17VAL   MCG1 5494   1.004  11.375  -6.313
   17VAL   MCG2 5495   1.091  11.409  -6.314
   17VAL    CG2 5496   1.048  11.391  -6.321
   17VAL   HG21 5497   0.949  11.359  -6.282
   17VAL   HG22 5498   1.127  11.333  -6.270
   17VAL   HG23 5499   1.062  11.499  -6.299
   17VAL      C 5500   1.178  11.410  -6.681
   17VAL      O 5501   1.097  11.458  -6.760
   18PRO      N 5502   1.264  11.328  -6.733
   18PRO     CD 5503   1.402  11.314  -6.688
   18PRO    HD1 5504   1.446  11.417  -6.672
   18PRO    HD2 5505   1.403  11.258  -6.589
   18PRO     CA 5506   1.254  11.269  -6.863
   18PRO     HA 5507   1.260  11.350  -6.935
   18PRO     CB 5508   1.369  11.170  -6.882
   18PRO    HB1 5509   1.343  11.062  -6.845
   18PRO    HB2 5510   1.401  11.158  -6.994
   18PRO     CG 5511   1.479  11.237  -6.796
   18PRO    HG1 5512   1.544  11.306  -6.859
   18PRO    HG2 5513   1.549  11.159  -6.750
   18PRO      C 5514   1.125  11.198  -6.889
   18PRO      O 5515   1.083  11.116  -6.808
   19GLY      N 5516   1.062  11.216  -7.006
   19GLY     HN 5517   1.102  11.275  -7.076
   19GLY     CA 5518   0.938  11.158  -7.046
   19GLY    HA1 5519   0.939  11.153  -7.151
   19GLY    HA2 5520   0.929  11.066  -6.996
   19GLY      C 5521   0.824  11.245  -7.004
   19GLY      O 5522   0.711  11.218  -7.043
   20VAL      N 5523   0.855  11.348  -6.923
   20VAL     HN 5524   0.944  11.355  -6.879
   20VAL     CA 5525   0.764  11.455  -6.894
   20VAL     HA 5526   0.675  11.430  -6.950
   20VAL     CB 5527   0.721  11.478  -6.752
   20VAL     HB 5528   0.802  11.527  -6.695
   20VAL   MCG1 5529   0.564  11.536  -6.772
   20VAL   MCG2 5530   0.611  11.602  -6.725
   20VAL    CG1 5531   0.594  11.565  -6.749
   20VAL   HG11 5532   0.511  11.512  -6.800
   20VAL   HG12 5533   0.564  11.585  -6.643
   20VAL   HG13 5534   0.613  11.661  -6.800
   20VAL   MCG1 5535   0.667  11.356  -6.650
   20VAL   MCG2 5536   0.703  11.313  -6.725
   20VAL    CG2 5537   0.687  11.341  -6.690
   20VAL   HG21 5538   0.638  11.355  -6.592
   20VAL   HG22 5539   0.618  11.285  -6.757
   20VAL   HG23 5540   0.779  11.281  -6.676
   20VAL      C 5541   0.815  11.581  -6.955
   20VAL      O 5542   0.752  11.632  -7.047
   21GLY      N 5543   0.931  11.635  -6.913
   21GLY     HN 5544   0.981  11.600  -6.834
   21GLY     CA 5545   0.989  11.747  -6.981
   21GLY    HA1 5546   0.994  11.723  -7.086
   21GLY    HA2 5547   0.930  11.835  -6.957
   21GLY      C 5548   1.127  11.763  -6.927
   21GLY      O 5549   1.144  11.766  -6.805
   22VAL      N 5550   1.225  11.782  -7.017
   22VAL     HN 5551   1.214  11.772  -7.116
   22VAL     CA 5552   1.352  11.818  -6.964
   22VAL     HA 5553   1.351  11.801  -6.857
   22VAL     CB 5554   1.467  11.747  -7.029
   22VAL     HB 5555   1.459  11.758  -7.139
   22VAL   MCG1 5556   1.601  11.790  -6.937
   22VAL   MCG2 5557   1.624  11.806  -7.026
   22VAL    CG1 5558   1.606  11.796  -6.983
   22VAL   HG11 5559   1.614  11.790  -6.873
   22VAL   HG12 5560   1.685  11.732  -7.029
   22VAL   HG13 5561   1.621  11.901  -7.015
   22VAL   MCG1 5562   1.495  11.583  -7.002
   22VAL   MCG2 5563   1.406  11.598  -6.978
   22VAL    CG2 5564   1.451  11.598  -6.992
   22VAL   HG21 5565   1.547  11.544  -7.009
   22VAL   HG22 5566   1.424  11.588  -6.885
   22VAL   HG23 5567   1.372  11.552  -7.054
   22VAL      C 5568   1.367  11.964  -6.991
   22VAL      O 5569   1.343  12.003  -7.105
   23PRO      N 5570   1.400  12.050  -6.899
   23PRO     CD 5571   1.408  12.016  -6.757
   23PRO    HD1 5572   1.312  11.956  -6.722
   23PRO    HD2 5573   1.502  11.948  -6.735
   23PRO     CA 5574   1.409  12.189  -6.930
   23PRO     HA 5575   1.310  12.225  -6.957
   23PRO     CB 5576   1.464  12.253  -6.803
   23PRO    HB1 5577   1.579  12.264  -6.806
   23PRO    HB2 5578   1.422  12.360  -6.786
   23PRO     CG 5579   1.418  12.155  -6.693
   23PRO    HG1 5580   1.319  12.187  -6.652
   23PRO    HG2 5581   1.491  12.154  -6.608
   23PRO      C 5582   1.504  12.229  -7.038
   23PRO      O 5583   1.604  12.162  -7.060
   24GLY      N 5584   1.467  12.339  -7.106
   24GLY     HN 5585   1.377  12.379  -7.090
   24GLY     CA 5586   1.543  12.411  -7.203
   24GLY    HA1 5587   1.523  12.512  -7.187
   24GLY    HA2 5588   1.642  12.381  -7.191
   24GLY      C 5589   1.502  12.378  -7.342
   24GLY      O 5590   1.544  12.446  -7.436
   25VAL      N 5591   1.419  12.273  -7.361
   25VAL     HN 5592   1.401  12.208  -7.288
   25VAL     CA 5593   1.352  12.248  -7.485
   25VAL     HA 5594   1.425  12.255  -7.564
   25VAL     CB 5595   1.286  12.113  -7.487
   25VAL     HB 5596   1.204  12.113  -7.412
   25VAL   MCG1 5597   1.268  12.062  -7.646
   25VAL   MCG2 5598   1.181  12.067  -7.610
   25VAL    CG1 5599   1.227  12.067  -7.621
   25VAL   HG11 5600   1.309  12.050  -7.695
   25VAL   HG12 5601   1.171  11.972  -7.608
   25VAL   HG13 5602   1.159  12.144  -7.661
   25VAL   MCG1 5603   1.402  12.022  -7.405
   25VAL   MCG2 5604   1.383  11.975  -7.484
   25VAL    CG2 5605   1.387  12.004  -7.447
   25VAL   HG21 5606   1.433  12.029  -7.349
   25VAL   HG22 5607   1.336  11.906  -7.438
   25VAL   HG23 5608   1.467  11.996  -7.523
   25VAL      C 5609   1.250  12.355  -7.504
   25VAL      O 5610   1.215  12.397  -7.614
   26GLY      N 5611   1.190  12.403  -7.394
   26GLY     HN 5612   1.217  12.377  -7.301
   26GLY     CA 5613   1.082  12.496  -7.407
   26GLY    HA1 5614   1.116  12.569  -7.470
   26GLY    HA2 5615   1.002  12.441  -7.439
   26GLY      C 5616   1.043  12.562  -7.279
   26GLY      O 5617   1.000  12.676  -7.290
   27VAL      N 5618   1.052  12.493  -7.164
   27VAL     HN 5619   1.071  12.395  -7.165
   27VAL     CA 5620   1.037  12.545  -7.031
   27VAL     HA 5621   0.975  12.632  -7.042
   27VAL     CB 5622   0.972  12.455  -6.930
   27VAL     HB 5623   1.034  12.363  -6.918
   27VAL   MCG1 5624   0.930  12.508  -6.776
   27VAL   MCG2 5625   1.004  12.560  -6.803
   27VAL    CG1 5626   0.967  12.530  -6.796
   27VAL   HG11 5627   0.884  12.491  -6.733
   27VAL   HG12 5628   1.063  12.517  -6.741
   27VAL   HG13 5629   0.951  12.639  -6.814
   27VAL   MCG1 5630   0.816  12.459  -6.991
   27VAL   MCG2 5631   0.835  12.369  -6.975
   27VAL    CG2 5632   0.832  12.416  -6.981
   27VAL   HG21 5633   0.776  12.507  -7.011
   27VAL   HG22 5634   0.841  12.348  -7.068
   27VAL   HG23 5635   0.776  12.364  -6.900
   27VAL      C 5636   1.173  12.594  -6.993
   27VAL      O 5637   1.268  12.517  -6.987
   28PRO      N 5638   1.204  12.717  -6.963
   28PRO     CD 5639   1.120  12.833  -6.988
   28PRO    HD1 5640   1.066  12.821  -7.089
   28PRO    HD2 5641   1.040  12.841  -6.905
   28PRO     CA 5642   1.331  12.759  -6.912
   28PRO     HA 5643   1.404  12.746  -6.991
   28PRO     CB 5644   1.309  12.906  -6.877
   28PRO    HB1 5645   1.263  12.919  -6.772
   28PRO    HB2 5646   1.408  12.966  -6.876
   28PRO     CG 5647   1.214  12.954  -6.988
   28PRO    HG1 5648   1.268  12.974  -7.093
   28PRO    HG2 5649   1.160  13.058  -6.964
   28PRO      C 5650   1.384  12.692  -6.790
   28PRO      O 5651   1.309  12.649  -6.702
   29GLY      N 5652   1.518  12.691  -6.784
   29GLY     HN 5653   1.570  12.736  -6.857
   29GLY     CA 5654   1.604  12.634  -6.686
   29GLY    HA1 5655   1.659  12.714  -6.640
   29GLY    HA2 5656   1.543  12.576  -6.619
   29GLY      C 5657   1.700  12.543  -6.755
   29GLY      O 5658   1.690  12.514  -6.874
   30VAL      N 5659   1.801  12.504  -6.676
   30VAL     HN 5660   1.806  12.539  -6.582
   30VAL     CA 5661   1.910  12.416  -6.704
   30VAL     HA 5662   1.932  12.433  -6.808
   30VAL     CB 5663   2.034  12.450  -6.627
   30VAL     HB 5664   2.006  12.452  -6.520
   30VAL   MCG1 5665   2.121  12.307  -6.616
   30VAL   MCG2 5666   2.169  12.361  -6.674
   30VAL    CG1 5667   2.140  12.339  -6.644
   30VAL   HG11 5668   2.112  12.251  -6.583
   30VAL   HG12 5669   2.146  12.309  -6.751
   30VAL   HG13 5670   2.239  12.376  -6.611
   30VAL   MCG1 5671   2.108  12.601  -6.621
   30VAL   MCG2 5672   2.070  12.594  -6.706
   30VAL    CG2 5673   2.086  12.590  -6.662
   30VAL   HG21 5674   2.142  12.633  -6.575
   30VAL   HG22 5675   2.155  12.585  -6.749
   30VAL   HG23 5676   2.002  12.658  -6.687
   30VAL      C 5677   1.876  12.271  -6.694
   30VAL      O 5678   1.848  12.217  -6.587
   31GLY      N 5679   1.881  12.198  -6.807
   31GLY     HN 5680   1.917  12.234  -6.893
   31GLY     CA 5681   1.834  12.063  -6.809
   31GLY    HA1 5682   1.753  12.061  -6.747
   31GLY    HA2 5683   1.818  12.040  -6.907
   31GLY      C 5684   1.933  11.964  -6.756
   31GLY      O 5685   1.903  11.845  -6.748
   32VAL      N 5686   2.055  12.004  -6.714
   32VAL     HN 5687   2.076  12.100  -6.702
   32VAL     CA 5688   2.163  11.915  -6.684
   32VAL     HA 5689   2.149  11.827  -6.745
   32VAL     CB 5690   2.297  11.976  -6.714
   32VAL     HB 5691   2.307  12.071  -6.657
   32VAL   MCG1 5692   2.399  11.844  -6.699
   32VAL   MCG2 5693   2.439  11.913  -6.651
   32VAL    CG1 5694   2.413  11.883  -6.677
   32VAL   HG11 5695   2.398  11.782  -6.721
   32VAL   HG12 5696   2.509  11.925  -6.715
   32VAL   HG13 5697   2.420  11.873  -6.566
   32VAL   MCG1 5698   2.267  12.038  -6.867
   32VAL   MCG2 5699   2.338  11.978  -6.877
   32VAL    CG2 5700   2.302  12.007  -6.865
   32VAL   HG21 5701   2.224  12.081  -6.891
   32VAL   HG22 5702   2.402  12.047  -6.892
   32VAL   HG23 5703   2.284  11.914  -6.923
   32VAL      C 5704   2.159  11.873  -6.541
   32VAL      O 5705   2.155  11.965  -6.460
   33PRO      N 5706   2.159  11.751  -6.497
   33PRO     CD 5707   2.181  11.633  -6.580
   33PRO    HD1 5708   2.128  11.644  -6.687
   33PRO    HD2 5709   2.297  11.615  -6.601
   33PRO     CA 5710   2.161  11.721  -6.357
   33PRO     HA 5711   2.070  11.759  -6.314
   33PRO     CB 5712   2.167  11.568  -6.352
   33PRO    HB1 5713   2.273  11.530  -6.331
   33PRO    HB2 5714   2.101  11.526  -6.268
   33PRO     CG 5715   2.118  11.525  -6.491
   33PRO    HG1 5716   2.001  11.522  -6.499
   33PRO    HG2 5717   2.153  11.417  -6.520
   33PRO      C 5718   2.274  11.771  -6.273
   33PRO      O 5719   2.383  11.807  -6.318
   34GLY      N 5720   2.245  11.769  -6.142
   34GLY     HN 5721   2.156  11.740  -6.109
   34GLY     CA 5722   2.338  11.808  -6.040
   34GLY    HA1 5723   2.295  11.781  -5.954
   34GLY    HA2 5724   2.424  11.762  -6.065
   34GLY      C 5725   2.367  11.953  -6.030
   34GLY      O 5726   2.450  12.001  -5.953
   35VAL      N 5727   2.304  12.034  -6.117
   35VAL     HN 5728   2.237  11.999  -6.182
   35VAL     CA 5729   2.327  12.175  -6.123
   35VAL     HA 5730   2.432  12.191  -6.100
   35VAL     CB 5731   2.295  12.231  -6.258
   35VAL     HB 5732   2.191  12.202  -6.287
   35VAL   MCG1 5733   2.261  12.395  -6.248
   35VAL   MCG2 5734   2.353  12.388  -6.261
   35VAL    CG1 5735   2.306  12.384  -6.255
   35VAL   HG11 5736   2.206  12.430  -6.239
   35VAL   HG12 5737   2.373  12.415  -6.172
   35VAL   HG13 5738   2.348  12.421  -6.350
   35VAL   MCG1 5739   2.382  12.133  -6.365
   35VAL   MCG2 5740   2.415  12.220  -6.375
   35VAL    CG2 5741   2.394  12.179  -6.365
   35VAL   HG21 5742   2.380  12.070  -6.379
   35VAL   HG22 5743   2.376  12.231  -6.461
   35VAL   HG23 5744   2.498  12.199  -6.332
   35VAL      C 5745   2.243  12.248  -6.020
   35VAL    OT1 5746   2.275  12.327  -5.932
   35VAL    OT2 5747   2.106  12.230  -6.037
   35VAL    HT2 5748   2.050  12.293  -5.991
    1GLY      N 5749   7.265   7.070  -2.541
    1GLY    HT1 5750   7.221   7.079  -2.452
    1GLY    HT2 5751   7.320   7.126  -2.603
    1GLY     CA 5752   7.241   6.938  -2.598
    1GLY    HA1 5753   7.184   6.884  -2.531
    1GLY    HA2 5754   7.195   6.951  -2.690
    1GLY      C 5755   7.368   6.863  -2.620
    1GLY      O 5756   7.362   6.745  -2.655
    2VAL      N 5757   7.487   6.923  -2.602
    2VAL     HN 5758   7.496   7.016  -2.568
    2VAL     CA 5759   7.609   6.854  -2.631
    2VAL     HA 5760   7.588   6.793  -2.717
    2VAL     CB 5761   7.717   6.951  -2.669
    2VAL     HB 5762   7.809   6.891  -2.684
    2VAL   MCG1 5763   7.714   7.035  -2.815
    2VAL   MCG2 5764   7.636   6.984  -2.813
    2VAL    CG1 5765   7.677   7.007  -2.807
    2VAL   HG11 5766   7.754   7.077  -2.843
    2VAL   HG12 5767   7.667   6.924  -2.880
    2VAL   HG13 5768   7.580   7.060  -2.800
    2VAL   MCG1 5769   7.790   7.079  -2.588
    2VAL   MCG2 5770   7.717   7.054  -2.536
    2VAL    CG2 5771   7.752   7.061  -2.567
    2VAL   HG21 5772   7.842   7.116  -2.600
    2VAL   HG22 5773   7.667   7.133  -2.558
    2VAL   HG23 5774   7.772   7.016  -2.468
    2VAL      C 5775   7.651   6.762  -2.522
    2VAL      O 5776   7.617   6.788  -2.407
    3PRO      N 5777   7.728   6.658  -2.543
    3PRO     CD 5778   7.800   6.630  -2.666
    3PRO    HD1 5779   7.732   6.651  -2.755
    3PRO    HD2 5780   7.891   6.697  -2.672
    3PRO     CA 5781   7.763   6.559  -2.446
    3PRO     HA 5782   7.683   6.555  -2.373
    3PRO     CB 5783   7.765   6.436  -2.537
    3PRO    HB1 5784   7.817   6.348  -2.486
    3PRO    HB2 5785   7.659   6.401  -2.562
    3PRO     CG 5786   7.841   6.481  -2.662
    3PRO    HG1 5787   7.810   6.422  -2.759
    3PRO    HG2 5788   7.958   6.466  -2.654
    3PRO      C 5789   7.887   6.598  -2.374
    3PRO      O 5790   7.952   6.698  -2.405
    4GLY      N 5791   7.931   6.509  -2.282
    4GLY     HN 5792   7.869   6.435  -2.258
    4GLY     CA 5793   8.052   6.497  -2.208
    4GLY    HA1 5794   8.037   6.420  -2.144
    4GLY    HA2 5795   8.125   6.486  -2.277
    4GLY      C 5796   8.088   6.616  -2.125
    4GLY      O 5797   8.009   6.707  -2.104
    5VAL      N 5798   8.208   6.620  -2.064
    5VAL     HN 5799   8.264   6.538  -2.055
    5VAL     CA 5800   8.268   6.737  -2.007
    5VAL     HA 5801   8.192   6.777  -1.941
    5VAL     CB 5802   8.391   6.715  -1.924
    5VAL     HB 5803   8.469   6.663  -1.984
    5VAL   MCG1 5804   8.469   6.833  -1.833
    5VAL   MCG2 5805   8.426   6.878  -1.903
    5VAL    CG1 5806   8.445   6.849  -1.871
    5VAL   HG11 5807   8.506   6.831  -1.779
    5VAL   HG12 5808   8.508   6.898  -1.947
    5VAL   HG13 5809   8.361   6.916  -1.845
    5VAL   MCG1 5810   8.309   6.650  -1.793
    5VAL   MCG2 5811   8.386   6.597  -1.805
    5VAL    CG2 5812   8.350   6.628  -1.805
    5VAL   HG21 5813   8.254   6.665  -1.762
    5VAL   HG22 5814   8.336   6.522  -1.837
    5VAL   HG23 5815   8.428   6.631  -1.726
    5VAL      C 5816   8.290   6.841  -2.111
    5VAL      O 5817   8.360   6.813  -2.208
    6GLY      N 5818   8.235   6.962  -2.089
    6GLY     HN 5819   8.189   6.979  -2.002
    6GLY     CA 5820   8.231   7.076  -2.174
    6GLY    HA1 5821   8.160   7.056  -2.243
    6GLY    HA2 5822   8.215   7.155  -2.113
    6GLY      C 5823   8.358   7.103  -2.249
    6GLY      O 5824   8.472   7.077  -2.212
    7VAL      N 5825   8.334   7.176  -2.359
    7VAL     HN 5826   8.242   7.210  -2.377
    7VAL     CA 5827   8.427   7.214  -2.461
    7VAL     HA 5828   8.519   7.161  -2.444
    7VAL     CB 5829   8.373   7.185  -2.598
    7VAL     HB 5830   8.369   7.075  -2.608
    7VAL   MCG1 5831   8.215   7.213  -2.648
    7VAL   MCG2 5832   8.227   7.265  -2.571
    7VAL    CG1 5833   8.228   7.236  -2.609
    7VAL   HG11 5834   8.179   7.191  -2.698
    7VAL   HG12 5835   8.171   7.209  -2.518
    7VAL   HG13 5836   8.228   7.347  -2.620
    7VAL   MCG1 5837   8.445   7.214  -2.747
    7VAL   MCG2 5838   8.492   7.265  -2.685
    7VAL    CG2 5839   8.464   7.237  -2.710
    7VAL   HG21 5840   8.434   7.193  -2.808
    7VAL   HG22 5841   8.457   7.348  -2.718
    7VAL   HG23 5842   8.570   7.209  -2.690
    7VAL      C 5843   8.448   7.360  -2.438
    7VAL      O 5844   8.352   7.434  -2.419
    8PRO      N 5845   8.565   7.417  -2.438
    8PRO     CD 5846   8.685   7.346  -2.397
    8PRO    HD1 5847   8.668   7.298  -2.294
    8PRO    HD2 5848   8.708   7.262  -2.473
    8PRO     CA 5849   8.584   7.558  -2.420
    8PRO     HA 5850   8.520   7.589  -2.339
    8PRO     CB 5851   8.731   7.589  -2.392
    8PRO    HB1 5852   8.776   7.659  -2.472
    8PRO    HB2 5853   8.745   7.643  -2.291
    8PRO     CG 5854   8.797   7.451  -2.393
    8PRO    HG1 5855   8.861   7.437  -2.302
    8PRO    HG2 5856   8.864   7.440  -2.482
    8PRO      C 5857   8.542   7.634  -2.541
    8PRO      O 5858   8.575   7.597  -2.653
    9GLY      N 5859   8.468   7.743  -2.513
    9GLY     HN 5860   8.452   7.768  -2.417
    9GLY     CA 5861   8.407   7.835  -2.603
    9GLY    HA1 5862   8.358   7.903  -2.545
    9GLY    HA2 5863   8.482   7.871  -2.661
    9GLY      C 5864   8.306   7.774  -2.694
    9GLY      O 5865   8.285   7.653  -2.699
   10VAL      N 5866   8.234   7.865  -2.763
   10VAL     HN 5867   8.260   7.961  -2.766
   10VAL     CA 5868   8.117   7.828  -2.835
   10VAL     HA 5869   8.075   7.742  -2.784
   10VAL     CB 5870   8.016   7.939  -2.836
   10VAL     HB 5871   8.060   8.027  -2.887
   10VAL   MCG1 5872   7.889   7.902  -2.940
   10VAL   MCG2 5873   7.850   7.918  -2.857
   10VAL    CG1 5874   7.877   7.911  -2.896
   10VAL   HG11 5875   7.885   7.887  -3.003
   10VAL   HG12 5876   7.829   7.826  -2.843
   10VAL   HG13 5877   7.812   8.001  -2.884
   10VAL   MCG1 5878   7.984   7.933  -2.671
   10VAL   MCG2 5879   7.982   8.024  -2.695
   10VAL    CG2 5880   7.985   7.977  -2.690
   10VAL   HG21 5881   7.979   7.885  -2.628
   10VAL   HG22 5882   8.064   8.043  -2.650
   10VAL   HG23 5883   7.887   8.030  -2.685
   10VAL      C 5884   8.149   7.787  -2.975
   10VAL      O 5885   8.237   7.849  -3.034
   11GLY      N 5886   8.082   7.684  -3.029
   11GLY     HN 5887   8.011   7.638  -2.976
   11GLY     CA 5888   8.100   7.629  -3.159
   11GLY    HA1 5889   8.159   7.699  -3.220
   11GLY    HA2 5890   8.146   7.530  -3.150
   11GLY      C 5891   7.962   7.616  -3.215
   11GLY      O 5892   7.870   7.688  -3.176
   12VAL      N 5893   7.935   7.516  -3.300
   12VAL     HN 5894   8.002   7.445  -3.319
   12VAL     CA 5895   7.811   7.500  -3.370
   12VAL     HA 5896   7.775   7.599  -3.392
   12VAL     CB 5897   7.826   7.422  -3.498
   12VAL     HB 5898   7.841   7.315  -3.472
   12VAL   MCG1 5899   7.711   7.398  -3.618
   12VAL   MCG2 5900   7.680   7.469  -3.566
   12VAL    CG1 5901   7.702   7.433  -3.588
   12VAL   HG11 5902   7.706   7.356  -3.668
   12VAL   HG12 5903   7.610   7.417  -3.527
   12VAL   HG13 5904   7.697   7.534  -3.634
   12VAL   MCG1 5905   7.938   7.515  -3.582
   12VAL   MCG2 5906   7.965   7.426  -3.592
   12VAL    CG2 5907   7.946   7.468  -3.583
   12VAL   HG21 5908   7.945   7.579  -3.593
   12VAL   HG22 5909   8.041   7.437  -3.535
   12VAL   HG23 5910   7.940   7.423  -3.684
   12VAL      C 5911   7.712   7.433  -3.282
   12VAL      O 5912   7.751   7.327  -3.231
   13PRO      N 5913   7.593   7.474  -3.247
   13PRO     CD 5914   7.537   7.598  -3.299
   13PRO    HD1 5915   7.612   7.684  -3.284
   13PRO    HD2 5916   7.516   7.587  -3.412
   13PRO     CA 5917   7.531   7.431  -3.125
   13PRO     HA 5918   7.608   7.414  -3.052
   13PRO     CB 5919   7.437   7.545  -3.088
   13PRO    HB1 5920   7.341   7.505  -3.043
   13PRO    HB2 5921   7.484   7.614  -3.012
   13PRO     CG 5922   7.408   7.621  -3.219
   13PRO    HG1 5923   7.387   7.734  -3.201
   13PRO    HG2 5924   7.314   7.580  -3.274
   13PRO      C 5925   7.457   7.304  -3.146
   13PRO      O 5926   7.459   7.224  -3.052
   14GLY      N 5927   7.392   7.269  -3.259
   14GLY     HN 5928   7.386   7.331  -3.337
   14GLY     CA 5929   7.327   7.143  -3.277
   14GLY    HA1 5930   7.295   7.116  -3.185
   14GLY    HA2 5931   7.257   7.159  -3.347
   14GLY      C 5932   7.414   7.033  -3.327
   14GLY      O 5933   7.368   6.920  -3.346
   15VAL      N 5934   7.543   7.058  -3.354
   15VAL     HN 5935   7.582   7.147  -3.334
   15VAL     CA 5936   7.637   6.967  -3.412
   15VAL     HA 5937   7.579   6.887  -3.454
   15VAL     CB 5938   7.727   7.022  -3.519
   15VAL     HB 5939   7.793   7.102  -3.479
   15VAL   MCG1 5940   7.847   6.913  -3.563
   15VAL   MCG2 5941   7.779   6.904  -3.627
   15VAL    CG1 5942   7.809   6.914  -3.591
   15VAL   HG11 5943   7.905   6.897  -3.538
   15VAL   HG12 5944   7.752   6.818  -3.594
   15VAL   HG13 5945   7.831   6.946  -3.696
   15VAL   MCG1 5946   7.665   7.095  -3.657
   15VAL   MCG2 5947   7.591   7.067  -3.608
   15VAL    CG2 5948   7.633   7.078  -3.627
   15VAL   HG21 5949   7.692   7.124  -3.709
   15VAL   HG22 5950   7.570   6.997  -3.669
   15VAL   HG23 5951   7.567   7.156  -3.583
   15VAL      C 5952   7.733   6.906  -3.315
   15VAL      O 5953   7.814   6.974  -3.252
   16GLY      N 5954   7.725   6.772  -3.310
   16GLY     HN 5955   7.661   6.724  -3.370
   16GLY     CA 5956   7.799   6.683  -3.226
   16GLY    HA1 5957   7.830   6.602  -3.286
   16GLY    HA2 5958   7.877   6.739  -3.182
   16GLY      C 5959   7.710   6.631  -3.118
   16GLY      O 5960   7.754   6.558  -3.030
   17VAL      N 5961   7.578   6.656  -3.121
   17VAL     HN 5962   7.538   6.710  -3.195
   17VAL     CA 5963   7.481   6.612  -3.025
   17VAL     HA 5964   7.533   6.603  -2.931
   17VAL     CB 5965   7.372   6.713  -3.012
   17VAL     HB 5966   7.334   6.727  -3.116
   17VAL   MCG1 5967   7.237   6.711  -2.912
   17VAL   MCG2 5968   7.250   6.622  -2.941
   17VAL    CG1 5969   7.249   6.669  -2.930
   17VAL   HG11 5970   7.205   6.756  -2.878
   17VAL   HG12 5971   7.173   6.624  -2.998
   17VAL   HG13 5972   7.280   6.593  -2.855
   17VAL   MCG1 5973   7.448   6.863  -3.000
   17VAL   MCG2 5974   7.386   6.859  -2.930
   17VAL    CG2 5975   7.415   6.854  -2.967
   17VAL   HG21 5976   7.494   6.893  -3.034
   17VAL   HG22 5977   7.328   6.923  -2.971
   17VAL   HG23 5978   7.454   6.851  -2.863
   17VAL      C 5979   7.426   6.478  -3.060
   17VAL      O 5980   7.365   6.468  -3.166
   18PRO      N 5981   7.436   6.376  -2.979
   18PRO     CD 5982   7.522   6.363  -2.863
   18PRO    HD1 5983   7.625   6.406  -2.888
   18PRO    HD2 5984   7.477   6.422  -2.776
   18PRO     CA 5985   7.368   6.252  -3.002
   18PRO     HA 5986   7.414   6.208  -3.089
   18PRO     CB 5987   7.394   6.167  -2.878
   18PRO    HB1 5988   7.313   6.183  -2.798
   18PRO    HB2 5989   7.394   6.055  -2.903
   18PRO     CG 5990   7.532   6.214  -2.829
   18PRO    HG1 5991   7.622   6.159  -2.883
   18PRO    HG2 5992   7.550   6.193  -2.714
   18PRO      C 5993   7.221   6.255  -3.028
   18PRO      O 5994   7.149   6.332  -2.966
   19GLY      N 5995   7.173   6.167  -3.118
   19GLY     HN 5996   7.232   6.093  -3.151
   19GLY     CA 5997   7.043   6.163  -3.177
   19GLY    HA1 5998   7.011   6.261  -3.183
   19GLY    HA2 5999   7.053   6.113  -3.266
   19GLY      C 6000   6.944   6.088  -3.094
   19GLY      O 6001   6.971   6.054  -2.979
   20VAL      N 6002   6.831   6.052  -3.156
   20VAL     HN 6003   6.813   6.075  -3.251
   20VAL     CA 6004   6.727   5.978  -3.090
   20VAL     HA 6005   6.727   6.015  -2.989
   20VAL     CB 6006   6.592   6.008  -3.149
   20VAL     HB 6007   6.519   5.936  -3.107
   20VAL   MCG1 6008   6.528   6.147  -3.081
   20VAL   MCG2 6009   6.547   6.168  -3.170
   20VAL    CG1 6010   6.540   6.151  -3.127
   20VAL   HG11 6011   6.506   6.163  -3.022
   20VAL   HG12 6012   6.621   6.224  -3.147
   20VAL   HG13 6013   6.455   6.171  -3.195
   20VAL   MCG1 6014   6.621   5.962  -3.308
   20VAL   MCG2 6015   6.557   6.030  -3.312
   20VAL    CG2 6016   6.589   5.997  -3.302
   20VAL   HG21 6017   6.660   5.918  -3.336
   20VAL   HG22 6018   6.487   5.970  -3.337
   20VAL   HG23 6019   6.619   6.093  -3.348
   20VAL      C 6020   6.749   5.831  -3.082
   20VAL      O 6021   6.792   5.762  -3.174
   21GLY      N 6022   6.717   5.777  -2.963
   21GLY     HN 6023   6.686   5.831  -2.885
   21GLY     CA 6024   6.726   5.635  -2.943
   21GLY    HA1 6025   6.677   5.618  -2.858
   21GLY    HA2 6026   6.689   5.595  -3.027
   21GLY      C 6027   6.864   5.581  -2.926
   21GLY      O 6028   6.961   5.653  -2.946
   22VAL      N 6029   6.881   5.452  -2.890
   22VAL     HN 6030   6.803   5.395  -2.867
   22VAL     CA 6031   7.007   5.385  -2.881
   22VAL     HA 6032   7.065   5.443  -2.811
   22VAL     CB 6033   6.995   5.246  -2.826
   22VAL     HB 6034   6.934   5.253  -2.733
   22VAL   MCG1 6035   6.927   5.108  -2.893
   22VAL   MCG2 6036   6.913   5.176  -2.955
   22VAL    CG1 6037   6.924   5.147  -2.919
   22VAL   HG11 6038   6.921   5.046  -2.873
   22VAL   HG12 6039   6.819   5.180  -2.938
   22VAL   HG13 6040   6.977   5.141  -3.017
   22VAL   MCG1 6041   7.157   5.202  -2.826
   22VAL   MCG2 6042   7.128   5.196  -2.737
   22VAL    CG2 6043   7.136   5.201  -2.784
   22VAL   HG21 6044   7.203   5.197  -2.872
   22VAL   HG22 6045   7.178   5.273  -2.710
   22VAL   HG23 6046   7.131   5.100  -2.737
   22VAL      C 6047   7.083   5.385  -3.009
   22VAL      O 6048   7.021   5.345  -3.107
   23PRO      N 6049   7.206   5.427  -3.019
   23PRO     CD 6050   7.262   5.520  -2.922
   23PRO    HD1 6051   7.183   5.600  -2.891
   23PRO    HD2 6052   7.296   5.464  -2.825
   23PRO     CA 6053   7.284   5.407  -3.138
   23PRO     HA 6054   7.236   5.465  -3.215
   23PRO     CB 6055   7.417   5.470  -3.098
   23PRO    HB1 6056   7.486   5.393  -3.050
   23PRO    HB2 6057   7.472   5.512  -3.189
   23PRO     CG 6058   7.381   5.582  -2.999
   23PRO    HG1 6059   7.352   5.681  -3.052
   23PRO    HG2 6060   7.469   5.609  -2.929
   23PRO      C 6061   7.293   5.268  -3.191
   23PRO      O 6062   7.310   5.176  -3.111
   24GLY      N 6063   7.280   5.242  -3.322
   24GLY     HN 6064   7.279   5.318  -3.387
   24GLY     CA 6065   7.267   5.115  -3.387
   24GLY    HA1 6066   7.300   5.129  -3.482
   24GLY    HA2 6067   7.319   5.050  -3.329
   24GLY      C 6068   7.127   5.065  -3.396
   24GLY      O 6069   7.110   4.964  -3.465
   25VAL      N 6070   7.024   5.137  -3.350
   25VAL     HN 6071   7.042   5.213  -3.288
   25VAL     CA 6072   6.884   5.122  -3.376
   25VAL     HA 6073   6.872   5.058  -3.462
   25VAL     CB 6074   6.816   5.065  -3.255
   25VAL     HB 6075   6.828   5.138  -3.172
   25VAL   MCG1 6076   6.658   5.016  -3.226
   25VAL   MCG2 6077   6.660   5.048  -3.314
   25VAL    CG1 6078   6.666   5.034  -3.269
   25VAL   HG11 6079   6.627   4.990  -3.175
   25VAL   HG12 6080   6.610   5.127  -3.292
   25VAL   HG13 6081   6.650   4.961  -3.352
   25VAL   MCG1 6082   6.882   4.910  -3.251
   25VAL   MCG2 6083   6.895   4.946  -3.166
   25VAL    CG2 6084   6.885   4.934  -3.211
   25VAL   HG21 6085   6.888   4.862  -3.295
   25VAL   HG22 6086   6.989   4.955  -3.178
   25VAL   HG23 6087   6.829   4.889  -3.126
   25VAL      C 6088   6.825   5.256  -3.404
   25VAL      O 6089   6.741   5.278  -3.490
   26GLY      N 6090   6.864   5.358  -3.325
   26GLY     HN 6091   6.932   5.347  -3.253
   26GLY     CA 6092   6.810   5.490  -3.338
   26GLY    HA1 6093   6.712   5.477  -3.347
   26GLY    HA2 6094   6.843   5.539  -3.258
   26GLY      C 6095   6.854   5.569  -3.457
   26GLY      O 6096   6.912   5.515  -3.551
   27VAL      N 6097   6.823   5.700  -3.458
   27VAL     HN 6098   6.775   5.743  -3.382
   27VAL     CA 6099   6.856   5.788  -3.566
   27VAL     HA 6100   6.873   5.724  -3.651
   27VAL     CB 6101   6.752   5.889  -3.604
   27VAL     HB 6102   6.748   5.971  -3.529
   27VAL   MCG1 6103   6.787   5.904  -3.768
   27VAL   MCG2 6104   6.780   5.991  -3.735
   27VAL    CG1 6105   6.782   5.945  -3.744
   27VAL   HG11 6106   6.797   5.861  -3.816
   27VAL   HG12 6107   6.697   6.007  -3.780
   27VAL   HG13 6108   6.874   6.007  -3.742
   27VAL   MCG1 6109   6.631   5.776  -3.631
   27VAL   MCG2 6110   6.588   5.852  -3.597
   27VAL    CG2 6111   6.616   5.818  -3.614
   27VAL   HG21 6112   6.630   5.715  -3.654
   27VAL   HG22 6113   6.570   5.811  -3.513
   27VAL   HG23 6114   6.548   5.874  -3.681
   27VAL      C 6115   6.987   5.853  -3.536
   27VAL      O 6116   6.984   5.916  -3.430
   28PRO      N 6117   7.101   5.842  -3.597
   28PRO     CD 6118   7.135   5.735  -3.690
   28PRO    HD1 6119   7.122   5.631  -3.638
   28PRO    HD2 6120   7.064   5.738  -3.782
   28PRO     CA 6121   7.207   5.938  -3.587
   28PRO     HA 6122   7.264   5.905  -3.501
   28PRO     CB 6123   7.294   5.916  -3.711
   28PRO    HB1 6124   7.256   5.975  -3.804
   28PRO    HB2 6125   7.405   5.950  -3.695
   28PRO     CG 6126   7.281   5.763  -3.728
   28PRO    HG1 6127   7.355   5.706  -3.660
   28PRO    HG2 6128   7.304   5.730  -3.836
   28PRO      C 6129   7.181   6.082  -3.560
   28PRO      O 6130   7.114   6.151  -3.637
   29GLY      N 6131   7.251   6.136  -3.458
   29GLY     HN 6132   7.290   6.079  -3.387
   29GLY     CA 6133   7.275   6.276  -3.443
   29GLY    HA1 6134   7.186   6.325  -3.469
   29GLY    HA2 6135   7.308   6.290  -3.345
   29GLY      C 6136   7.382   6.323  -3.535
   29GLY      O 6137   7.467   6.251  -3.589
   30VAL      N 6138   7.397   6.455  -3.553
   30VAL     HN 6139   7.342   6.521  -3.503
   30VAL     CA 6140   7.491   6.513  -3.644
   30VAL     HA 6141   7.504   6.445  -3.727
   30VAL     CB 6142   7.450   6.649  -3.691
   30VAL     HB 6143   7.538   6.700  -3.735
   30VAL   MCG1 6144   7.330   6.687  -3.803
   30VAL   MCG2 6145   7.337   6.594  -3.802
   30VAL    CG1 6146   7.339   6.641  -3.797
   30VAL   HG11 6147   7.304   6.743  -3.824
   30VAL   HG12 6148   7.377   6.591  -3.889
   30VAL   HG13 6149   7.253   6.583  -3.758
   30VAL   MCG1 6150   7.396   6.781  -3.601
   30VAL   MCG2 6151   7.380   6.705  -3.549
   30VAL    CG2 6152   7.391   6.738  -3.581
   30VAL   HG21 6153   7.394   6.845  -3.612
   30VAL   HG22 6154   7.285   6.710  -3.561
   30VAL   HG23 6155   7.449   6.727  -3.487
   30VAL      C 6156   7.622   6.530  -3.573
   30VAL      O 6157   7.625   6.566  -3.455
   31GLY      N 6158   7.736   6.503  -3.638
   31GLY     HN 6159   7.733   6.464  -3.729
   31GLY     CA 6160   7.870   6.524  -3.591
   31GLY    HA1 6161   7.924   6.544  -3.674
   31GLY    HA2 6162   7.863   6.597  -3.522
   31GLY      C 6163   7.932   6.406  -3.525
   31GLY      O 6164   8.053   6.407  -3.502
   32VAL      N 6165   7.849   6.309  -3.483
   32VAL     HN 6166   7.750   6.319  -3.492
   32VAL     CA 6167   7.888   6.185  -3.423
   32VAL     HA 6168   7.986   6.205  -3.381
   32VAL     CB 6169   7.798   6.150  -3.308
   32VAL     HB 6170   7.844   6.060  -3.262
   32VAL   MCG1 6171   7.793   6.243  -3.169
   32VAL   MCG2 6172   7.840   6.293  -3.232
   32VAL    CG1 6173   7.816   6.263  -3.205
   32VAL   HG11 6174   7.767   6.235  -3.109
   32VAL   HG12 6175   7.924   6.281  -3.187
   32VAL   HG13 6176   7.769   6.356  -3.243
   32VAL   MCG1 6177   7.656   6.078  -3.363
   32VAL   MCG2 6178   7.630   6.142  -3.299
   32VAL    CG2 6179   7.650   6.112  -3.330
   32VAL   HG21 6180   7.642   6.032  -3.406
   32VAL   HG22 6181   7.606   6.076  -3.235
   32VAL   HG23 6182   7.593   6.200  -3.365
   32VAL      C 6183   7.909   6.081  -3.527
   32VAL      O 6184   7.835   6.083  -3.626
   33PRO      N 6185   7.994   5.983  -3.516
   33PRO     CD 6186   8.099   5.980  -3.416
   33PRO    HD1 6187   8.169   6.072  -3.428
   33PRO    HD2 6188   8.053   5.984  -3.309
   33PRO     CA 6189   7.999   5.874  -3.610
   33PRO     HA 6190   7.978   5.911  -3.709
   33PRO     CB 6191   8.141   5.821  -3.591
   33PRO    HB1 6192   8.148   5.710  -3.616
   33PRO    HB2 6193   8.215   5.874  -3.659
   33PRO     CG 6194   8.173   5.847  -3.442
   33PRO    HG1 6195   8.287   5.856  -3.423
   33PRO    HG2 6196   8.135   5.762  -3.374
   33PRO      C 6197   7.900   5.770  -3.572
   33PRO      O 6198   7.827   5.780  -3.474
   34GLY      N 6199   7.894   5.664  -3.655
   34GLY     HN 6200   7.956   5.655  -3.733
   34GLY     CA 6201   7.800   5.557  -3.639
   34GLY    HA1 6202   7.851   5.467  -3.662
   34GLY    HA2 6203   7.761   5.564  -3.540
   34GLY      C 6204   7.688   5.575  -3.736
   34GLY      O 6205   7.573   5.536  -3.718
   35VAL      N 6206   7.718   5.646  -3.846
   35VAL     HN 6207   7.808   5.689  -3.855
   35VAL     CA 6208   7.634   5.670  -3.959
   35VAL     HA 6209   7.538   5.698  -3.918
   35VAL     CB 6210   7.680   5.781  -4.048
   35VAL     HB 6211   7.769   5.744  -4.103
   35VAL   MCG1 6212   7.551   5.856  -4.126
   35VAL   MCG2 6213   7.599   5.811  -4.193
   35VAL    CG1 6214   7.580   5.831  -4.154
   35VAL   HG11 6215   7.502   5.893  -4.106
   35VAL   HG12 6216   7.633   5.892  -4.231
   35VAL   HG13 6217   7.531   5.745  -4.204
   35VAL   MCG1 6218   7.690   5.901  -3.932
   35VAL   MCG2 6219   7.767   5.910  -3.985
   35VAL    CG2 6220   7.726   5.900  -3.963
   35VAL   HG21 6221   7.652   5.920  -3.882
   35VAL   HG22 6222   7.825   5.877  -3.916
   35VAL   HG23 6223   7.736   5.991  -4.026
   35VAL      C 6224   7.611   5.543  -4.040
   35VAL    OT1 6225   7.500   5.493  -4.054
   35VAL    OT2 6226   7.719   5.485  -4.108
   35VAL    HT2 6227   7.704   5.396  -4.139
    1GLY      N 6228  11.296   4.638  -5.037
    1GLY    HT1 6229  11.295   4.672  -4.943
    1GLY    HT2 6230  11.356   4.641  -5.117
    1GLY     CA 6231  11.175   4.562  -5.066
    1GLY    HA1 6232  11.116   4.562  -4.980
    1GLY    HA2 6233  11.128   4.606  -5.148
    1GLY      C 6234  11.207   4.421  -5.101
    1GLY      O 6235  11.244   4.344  -5.012
    2VAL      N 6236  11.198   4.384  -5.230
    2VAL     HN 6237  11.174   4.451  -5.299
    2VAL     CA 6238  11.219   4.253  -5.284
    2VAL     HA 6239  11.180   4.184  -5.211
    2VAL     CB 6240  11.144   4.234  -5.413
    2VAL     HB 6241  11.182   4.307  -5.488
    2VAL   MCG1 6242  11.205   4.097  -5.490
    2VAL   MCG2 6243  11.123   4.072  -5.452
    2VAL    CG1 6244  11.163   4.092  -5.468
    2VAL   HG11 6245  11.259   4.085  -5.524
    2VAL   HG12 6246  11.165   4.018  -5.385
    2VAL   HG13 6247  11.080   4.066  -5.537
    2VAL   MCG1 6248  10.978   4.227  -5.439
    2VAL   MCG2 6249  10.990   4.275  -5.359
    2VAL    CG2 6250  10.992   4.250  -5.400
    2VAL   HG21 6251  10.941   4.201  -5.485
    2VAL   HG22 6252  10.956   4.204  -5.305
    2VAL   HG23 6253  10.965   4.358  -5.399
    2VAL      C 6254  11.364   4.223  -5.302
    2VAL      O 6255  11.436   4.315  -5.341
    3PRO      N 6256  11.423   4.110  -5.276
    3PRO     CD 6257  11.367   4.025  -5.172
    3PRO    HD1 6258  11.345   4.087  -5.075
    3PRO    HD2 6259  11.265   3.978  -5.207
    3PRO     CA 6260  11.553   4.071  -5.322
    3PRO     HA 6261  11.625   4.123  -5.261
    3PRO     CB 6262  11.548   3.922  -5.287
    3PRO    HB1 6263  11.491   3.861  -5.367
    3PRO    HB2 6264  11.654   3.876  -5.281
    3PRO     CG 6265  11.477   3.920  -5.151
    3PRO    HG1 6266  11.549   3.947  -5.063
    3PRO    HG2 6267  11.434   3.815  -5.125
    3PRO      C 6268  11.590   4.096  -5.464
    3PRO      O 6269  11.510   4.059  -5.549
    4GLY      N 6270  11.706   4.163  -5.479
    4GLY     HN 6271  11.766   4.187  -5.403
    4GLY     CA 6272  11.745   4.202  -5.611
    4GLY    HA1 6273  11.838   4.230  -5.601
    4GLY    HA2 6274  11.726   4.124  -5.666
    4GLY      C 6275  11.674   4.316  -5.675
    4GLY      O 6276  11.701   4.357  -5.788
    5VAL      N 6277  11.579   4.379  -5.604
    5VAL     HN 6278  11.552   4.347  -5.513
    5VAL     CA 6279  11.508   4.495  -5.649
    5VAL     HA 6280  11.532   4.505  -5.754
    5VAL     CB 6281  11.359   4.490  -5.634
    5VAL     HB 6282  11.334   4.465  -5.529
    5VAL   MCG1 6283  11.240   4.605  -5.664
    5VAL   MCG2 6284  11.322   4.644  -5.690
    5VAL    CG1 6285  11.285   4.618  -5.675
    5VAL   HG11 6286  11.176   4.607  -5.656
    5VAL   HG12 6287  11.322   4.705  -5.616
    5VAL   HG13 6288  11.301   4.639  -5.783
    5VAL   MCG1 6289  11.301   4.401  -5.765
    5VAL   MCG2 6290  11.315   4.340  -5.695
    5VAL    CG2 6291  11.310   4.376  -5.725
    5VAL   HG21 6292  11.283   4.416  -5.825
    5VAL   HG22 6293  11.391   4.300  -5.738
    5VAL   HG23 6294  11.221   4.327  -5.681
    5VAL      C 6295  11.553   4.619  -5.581
    5VAL      O 6296  11.564   4.625  -5.458
    6GLY      N 6297  11.584   4.719  -5.666
    6GLY     HN 6298  11.579   4.709  -5.765
    6GLY     CA 6299  11.626   4.845  -5.614
    6GLY    HA1 6300  11.612   4.915  -5.690
    6GLY    HA2 6301  11.572   4.861  -5.527
    6GLY      C 6302  11.771   4.844  -5.579
    6GLY      O 6303  11.822   4.933  -5.510
    7VAL      N 6304  11.854   4.749  -5.626
    7VAL     HN 6305  11.819   4.668  -5.672
    7VAL     CA 6306  11.996   4.756  -5.614
    7VAL     HA 6307  12.015   4.796  -5.515
    7VAL     CB 6308  12.056   4.619  -5.622
    7VAL     HB 6309  12.166   4.630  -5.637
    7VAL   MCG1 6310  12.051   4.496  -5.507
    7VAL   MCG2 6311  12.015   4.571  -5.466
    7VAL    CG1 6312  12.034   4.538  -5.493
    7VAL   HG11 6313  12.069   4.433  -5.507
    7VAL   HG12 6314  12.091   4.583  -5.409
    7VAL   HG13 6315  11.926   4.536  -5.467
    7VAL   MCG1 6316  12.020   4.554  -5.772
    7VAL   MCG2 6317  11.976   4.500  -5.709
    7VAL    CG2 6318  12.001   4.531  -5.735
    7VAL   HG21 6319  12.036   4.569  -5.833
    7VAL   HG22 6320  12.035   4.426  -5.723
    7VAL   HG23 6321  11.890   4.533  -5.734
    7VAL      C 6322  12.053   4.852  -5.712
    7VAL      O 6323  11.987   4.882  -5.812
    8PRO      N 6324  12.161   4.923  -5.700
    8PRO     CD 6325  12.243   4.920  -5.580
    8PRO    HD1 6326  12.177   4.939  -5.488
    8PRO    HD2 6327  12.291   4.816  -5.569
    8PRO     CA 6328  12.215   5.009  -5.802
    8PRO     HA 6329  12.142   5.087  -5.814
    8PRO     CB 6330  12.344   5.068  -5.745
    8PRO    HB1 6331  12.434   5.028  -5.800
    8PRO    HB2 6332  12.345   5.180  -5.757
    8PRO     CG 6333  12.349   5.029  -5.597
    8PRO    HG1 6334  12.327   5.119  -5.530
    8PRO    HG2 6335  12.453   4.991  -5.568
    8PRO      C 6336  12.236   4.953  -5.939
    8PRO      O 6337  12.289   4.844  -5.958
    9GLY      N 6338  12.191   5.030  -6.040
    9GLY     HN 6339  12.136   5.111  -6.023
    9GLY     CA 6340  12.217   5.003  -6.178
    9GLY    HA1 6341  12.209   5.092  -6.224
    9GLY    HA2 6342  12.307   4.958  -6.180
    9GLY      C 6343  12.121   4.910  -6.244
    9GLY      O 6344  12.146   4.867  -6.356
   10VAL      N 6345  12.000   4.890  -6.188
   10VAL     HN 6346  11.982   4.921  -6.095
   10VAL     CA 6347  11.889   4.825  -6.250
   10VAL     HA 6348  11.904   4.832  -6.357
   10VAL     CB 6349  11.882   4.681  -6.209
   10VAL     HB 6350  11.976   4.632  -6.242
   10VAL   MCG1 6351  11.849   4.619  -6.056
   10VAL   MCG2 6352  11.891   4.701  -6.042
   10VAL    CG1 6353  11.871   4.661  -6.057
   10VAL   HG11 6354  11.821   4.564  -6.035
   10VAL   HG12 6355  11.972   4.661  -6.010
   10VAL   HG13 6356  11.811   4.743  -6.012
   10VAL   MCG1 6357  11.776   4.568  -6.272
   10VAL   MCG2 6358  11.743   4.652  -6.298
   10VAL    CG2 6359  11.765   4.613  -6.282
   10VAL   HG21 6360  11.772   4.503  -6.271
   10VAL   HG22 6361  11.669   4.647  -6.238
   10VAL   HG23 6362  11.767   4.639  -6.390
   10VAL      C 6363  11.773   4.912  -6.214
   10VAL      O 6364  11.769   4.967  -6.104
   11GLY      N 6365  11.680   4.950  -6.303
   11GLY     HN 6366  11.681   4.917  -6.397
   11GLY     CA 6367  11.574   5.041  -6.271
   11GLY    HA1 6368  11.617   5.119  -6.216
   11GLY    HA2 6369  11.529   5.068  -6.362
   11GLY      C 6370  11.471   4.975  -6.186
   11GLY      O 6371  11.480   4.856  -6.154
   12VAL      N 6372  11.372   5.054  -6.140
   12VAL     HN 6373  11.374   5.153  -6.153
   12VAL     CA 6374  11.258   5.005  -6.070
   12VAL     HA 6375  11.268   4.898  -6.063
   12VAL     CB 6376  11.254   5.065  -5.932
   12VAL     HB 6377  11.261   5.175  -5.945
   12VAL   MCG1 6378  11.096   5.062  -5.876
   12VAL   MCG2 6379  11.146   5.011  -5.816
   12VAL    CG1 6380  11.127   5.038  -5.850
   12VAL   HG11 6381  11.040   5.088  -5.897
   12VAL   HG12 6382  11.107   4.929  -5.845
   12VAL   HG13 6383  11.140   5.076  -5.747
   12VAL   MCG1 6384  11.414   5.053  -5.881
   12VAL   MCG2 6385  11.369   4.981  -5.842
   12VAL    CG2 6386  11.385   5.019  -5.865
   12VAL   HG21 6387  11.468   5.088  -5.892
   12VAL   HG22 6388  11.373   5.019  -5.755
   12VAL   HG23 6389  11.411   4.917  -5.898
   12VAL      C 6390  11.134   5.037  -6.146
   12VAL      O 6391  11.121   5.156  -6.175
   13PRO      N 6392  11.047   4.949  -6.188
   13PRO     CD 6393  11.068   4.806  -6.171
   13PRO    HD1 6394  11.173   4.776  -6.210
   13PRO    HD2 6395  11.062   4.778  -6.059
   13PRO     CA 6396  10.926   4.981  -6.257
   13PRO     HA 6397  10.959   5.007  -6.357
   13PRO     CB 6398  10.849   4.850  -6.267
   13PRO    HB1 6399  10.770   4.841  -6.185
   13PRO    HB2 6400  10.794   4.841  -6.367
   13PRO     CG 6401  10.956   4.740  -6.253
   13PRO    HG1 6402  10.994   4.705  -6.355
   13PRO    HG2 6403  10.914   4.647  -6.200
   13PRO      C 6404  10.840   5.095  -6.216
   13PRO      O 6405  10.779   5.083  -6.110
   14GLY      N 6406  10.835   5.207  -6.291
   14GLY     HN 6407  10.895   5.222  -6.369
   14GLY     CA 6408  10.741   5.310  -6.260
   14GLY    HA1 6409  10.653   5.263  -6.250
   14GLY    HA2 6410  10.778   5.356  -6.179
   14GLY      C 6411  10.723   5.415  -6.364
   14GLY      O 6412  10.613   5.461  -6.395
   15VAL      N 6413  10.830   5.451  -6.437
   15VAL     HN 6414  10.920   5.412  -6.417
   15VAL     CA 6415  10.830   5.544  -6.546
   15VAL     HA 6416  10.727   5.569  -6.567
   15VAL     CB 6417  10.909   5.668  -6.518
   15VAL     HB 6418  11.016   5.640  -6.502
   15VAL   MCG1 6419  10.856   5.786  -6.625
   15VAL   MCG2 6420  10.945   5.770  -6.647
   15VAL    CG1 6421  10.901   5.773  -6.630
   15VAL   HG11 6422  10.799   5.817  -6.634
   15VAL   HG12 6423  10.975   5.854  -6.612
   15VAL   HG13 6424  10.923   5.725  -6.728
   15VAL   MCG1 6425  10.809   5.733  -6.400
   15VAL   MCG2 6426  10.895   5.738  -6.366
   15VAL    CG2 6427  10.855   5.732  -6.389
   15VAL   HG21 6428  10.744   5.743  -6.396
   15VAL   HG22 6429  10.880   5.669  -6.302
   15VAL   HG23 6430  10.899   5.833  -6.375
   15VAL      C 6431  10.882   5.456  -6.655
   15VAL      O 6432  10.972   5.376  -6.631
   16GLY      N 6433  10.832   5.472  -6.779
   16GLY     HN 6434  10.766   5.544  -6.802
   16GLY     CA 6435  10.872   5.385  -6.885
   16GLY    HA1 6436  10.884   5.297  -6.842
   16GLY    HA2 6437  10.801   5.394  -6.953
   16GLY      C 6438  11.000   5.416  -6.954
   16GLY      O 6439  11.004   5.419  -7.077
   17VAL      N 6440  11.109   5.437  -6.877
   17VAL     HN 6441  11.100   5.426  -6.778
   17VAL     CA 6442  11.242   5.474  -6.913
   17VAL     HA 6443  11.252   5.456  -7.019
   17VAL     CB 6444  11.268   5.619  -6.884
   17VAL     HB 6445  11.266   5.637  -6.774
   17VAL   MCG1 6446  11.401   5.708  -6.935
   17VAL   MCG2 6447  11.422   5.618  -6.953
   17VAL    CG1 6448  11.405   5.661  -6.941
   17VAL   HG11 6449  11.416   5.771  -6.936
   17VAL   HG12 6450  11.487   5.614  -6.883
   17VAL   HG13 6451  11.413   5.629  -7.047
   17VAL   MCG1 6452  11.164   5.685  -6.998
   17VAL   MCG2 6453  11.141   5.724  -6.916
   17VAL    CG2 6454  11.158   5.700  -6.954
   17VAL   HG21 6455  11.156   5.677  -7.062
   17VAL   HG22 6456  11.059   5.676  -6.910
   17VAL   HG23 6457  11.177   5.809  -6.940
   17VAL      C 6458  11.327   5.375  -6.842
   17VAL      O 6459  11.320   5.384  -6.719
   18PRO      N 6460  11.409   5.291  -6.898
   18PRO     CD 6461  11.399   5.256  -7.039
   18PRO    HD1 6462  11.300   5.200  -7.059
   18PRO    HD2 6463  11.400   5.352  -7.103
   18PRO     CA 6464  11.481   5.190  -6.826
   18PRO     HA 6465  11.403   5.133  -6.777
   18PRO     CB 6466  11.545   5.100  -6.931
   18PRO    HB1 6467  11.656   5.088  -6.911
   18PRO    HB2 6468  11.499   4.997  -6.929
   18PRO     CG 6469  11.521   5.167  -7.067
   18PRO    HG1 6470  11.500   5.090  -7.151
   18PRO    HG2 6471  11.613   5.228  -7.103
   18PRO      C 6472  11.574   5.225  -6.716
   18PRO      O 6473  11.603   5.148  -6.624
   19GLY      N 6474  11.635   5.345  -6.726
   19GLY     HN 6475  11.612   5.406  -6.801
   19GLY     CA 6476  11.734   5.397  -6.638
   19GLY    HA1 6477  11.795   5.319  -6.616
   19GLY    HA2 6478  11.775   5.476  -6.687
   19GLY      C 6479  11.681   5.449  -6.508
   19GLY      O 6480  11.763   5.463  -6.417
   20VAL      N 6481  11.552   5.481  -6.490
   20VAL     HN 6482  11.486   5.472  -6.564
   20VAL     CA 6483  11.499   5.529  -6.367
   20VAL     HA 6484  11.569   5.604  -6.334
   20VAL     CB 6485  11.368   5.598  -6.392
   20VAL     HB 6486  11.303   5.530  -6.450
   20VAL   MCG1 6487  11.284   5.594  -6.246
   20VAL   MCG2 6488  11.296   5.684  -6.266
   20VAL    CG1 6489  11.294   5.637  -6.263
   20VAL   HG11 6490  11.262   5.546  -6.208
   20VAL   HG12 6491  11.361   5.697  -6.197
   20VAL   HG13 6492  11.204   5.697  -6.287
   20VAL   MCG1 6493  11.346   5.739  -6.481
   20VAL   MCG2 6494  11.439   5.725  -6.477
   20VAL    CG2 6495  11.391   5.726  -6.475
   20VAL   HG21 6496  11.294   5.773  -6.500
   20VAL   HG22 6497  11.453   5.798  -6.417
   20VAL   HG23 6498  11.444   5.700  -6.569
   20VAL      C 6499  11.492   5.429  -6.256
   20VAL      O 6500  11.431   5.323  -6.268
   21GLY      N 6501  11.560   5.467  -6.147
   21GLY     HN 6502  11.592   5.561  -6.141
   21GLY     CA 6503  11.597   5.393  -6.030
   21GLY    HA1 6504  11.595   5.296  -6.058
   21GLY    HA2 6505  11.687   5.431  -6.001
   21GLY      C 6506  11.504   5.408  -5.915
   21GLY      O 6507  11.389   5.452  -5.923
   22VAL      N 6508  11.550   5.362  -5.797
   22VAL     HN 6509  11.641   5.321  -5.790
   22VAL     CA 6510  11.478   5.366  -5.674
   22VAL     HA 6511  11.381   5.326  -5.701
   22VAL     CB 6512  11.540   5.262  -5.586
   22VAL     HB 6513  11.586   5.183  -5.649
   22VAL   MCG1 6514  11.622   5.359  -5.475
   22VAL   MCG2 6515  11.687   5.303  -5.514
   22VAL    CG1 6516  11.649   5.328  -5.499
   22VAL   HG11 6517  11.604   5.406  -5.434
   22VAL   HG12 6518  11.698   5.251  -5.434
   22VAL   HG13 6519  11.726   5.375  -5.563
   22VAL   MCG1 6520  11.404   5.187  -5.524
   22VAL   MCG2 6521  11.459   5.205  -5.450
   22VAL    CG2 6522  11.436   5.199  -5.492
   22VAL   HG21 6523  11.349   5.163  -5.550
   22VAL   HG22 6524  11.481   5.113  -5.437
   22VAL   HG23 6525  11.402   5.274  -5.417
   22VAL      C 6526  11.446   5.499  -5.615
   22VAL      O 6527  11.539   5.579  -5.611
   23PRO      N 6528  11.332   5.526  -5.559
   23PRO     CD 6529  11.203   5.477  -5.608
   23PRO    HD1 6530  11.204   5.477  -5.722
   23PRO    HD2 6531  11.187   5.370  -5.571
   23PRO     CA 6532  11.313   5.636  -5.470
   23PRO     HA 6533  11.344   5.724  -5.525
   23PRO     CB 6534  11.164   5.645  -5.436
   23PRO    HB1 6535  11.140   5.595  -5.335
   23PRO    HB2 6536  11.129   5.754  -5.427
   23PRO     CG 6537  11.096   5.572  -5.553
   23PRO    HG1 6538  11.060   5.646  -5.633
   23PRO    HG2 6539  11.003   5.515  -5.518
   23PRO      C 6540  11.387   5.640  -5.341
   23PRO      O 6541  11.414   5.531  -5.290
   24GLY      N 6542  11.417   5.760  -5.290
   24GLY     HN 6543  11.383   5.845  -5.331
   24GLY     CA 6544  11.499   5.777  -5.174
   24GLY    HA1 6545  11.506   5.881  -5.155
   24GLY    HA2 6546  11.456   5.719  -5.097
   24GLY      C 6547  11.636   5.725  -5.202
   24GLY      O 6548  11.696   5.757  -5.304
   25VAL      N 6549  11.687   5.649  -5.103
   25VAL     HN 6550  11.629   5.615  -5.030
   25VAL     CA 6551  11.824   5.609  -5.091
   25VAL     HA 6552  11.881   5.685  -5.143
   25VAL     CB 6553  11.880   5.596  -4.952
   25VAL     HB 6554  11.814   5.527  -4.895
   25VAL   MCG1 6555  12.034   5.553  -4.903
   25VAL   MCG2 6556  12.025   5.522  -4.991
   25VAL    CG1 6557  12.023   5.540  -4.947
   25VAL   HG11 6558  12.068   5.561  -4.848
   25VAL   HG12 6559  12.021   5.430  -4.964
   25VAL   HG13 6560  12.085   5.588  -5.026
   25VAL   MCG1 6561  11.889   5.721  -4.840
   25VAL   MCG2 6562  11.860   5.760  -4.919
   25VAL    CG2 6563  11.875   5.734  -4.883
   25VAL   HG21 6564  11.906   5.724  -4.777
   25VAL   HG22 6565  11.943   5.805  -4.934
   25VAL   HG23 6566  11.771   5.774  -4.886
   25VAL      C 6567  11.847   5.481  -5.163
   25VAL      O 6568  11.789   5.378  -5.128
   26GLY      N 6569  11.933   5.486  -5.266
   26GLY     HN 6570  11.981   5.568  -5.294
   26GLY     CA 6571  11.957   5.365  -5.340
   26GLY    HA1 6572  11.875   5.316  -5.331
   26GLY    HA2 6573  11.983   5.396  -5.427
   26GLY      C 6574  12.065   5.272  -5.296
   26GLY      O 6575  12.082   5.164  -5.352
   27VAL      N 6576  12.148   5.314  -5.200
   27VAL     HN 6577  12.143   5.408  -5.166
   27VAL     CA 6578  12.250   5.236  -5.136
   27VAL     HA 6579  12.317   5.201  -5.214
   27VAL     CB 6580  12.326   5.317  -5.035
   27VAL     HB 6581  12.255   5.362  -4.962
   27VAL   MCG1 6582  12.453   5.214  -4.998
   27VAL   MCG2 6583  12.418   5.243  -4.916
   27VAL    CG1 6584  12.430   5.233  -4.961
   27VAL   HG11 6585  12.495   5.179  -5.033
   27VAL   HG12 6586  12.494   5.298  -4.897
   27VAL   HG13 6587  12.380   5.158  -4.896
   27VAL   MCG1 6588  12.353   5.455  -5.128
   27VAL   MCG2 6589  12.437   5.413  -5.117
   27VAL    CG2 6590  12.392   5.428  -5.118
   27VAL   HG21 6591  12.315   5.502  -5.151
   27VAL   HG22 6592  12.469   5.481  -5.058
   27VAL   HG23 6593  12.440   5.385  -5.208
   27VAL      C 6594  12.190   5.119  -5.068
   27VAL      O 6595  12.098   5.133  -4.987
   28PRO      N 6596  12.234   4.997  -5.082
   28PRO     CD 6597  12.305   4.962  -5.203
   28PRO    HD1 6598  12.259   5.018  -5.293
   28PRO    HD2 6599  12.416   4.993  -5.194
   28PRO     CA 6600  12.169   4.883  -5.024
   28PRO     HA 6601  12.063   4.887  -5.043
   28PRO     CB 6602  12.240   4.760  -5.081
   28PRO    HB1 6603  12.327   4.725  -5.013
   28PRO    HB2 6604  12.169   4.670  -5.091
   28PRO     CG 6605  12.290   4.810  -5.218
   28PRO    HG1 6606  12.216   4.784  -5.300
   28PRO    HG2 6607  12.389   4.761  -5.245
   28PRO      C 6608  12.194   4.884  -4.877
   28PRO      O 6609  12.307   4.902  -4.831
   29GLY      N 6610  12.087   4.874  -4.797
   29GLY     HN 6611  11.996   4.872  -4.837
   29GLY     CA 6612  12.082   4.865  -4.654
   29GLY    HA1 6613  11.998   4.817  -4.634
   29GLY    HA2 6614  12.167   4.821  -4.628
   29GLY      C 6615  12.076   4.994  -4.579
   29GLY      O 6616  12.077   5.004  -4.457
   30VAL      N 6617  12.058   5.108  -4.648
   30VAL     HN 6618  12.057   5.109  -4.748
   30VAL     CA 6619  12.039   5.235  -4.585
   30VAL     HA 6620  12.054   5.224  -4.478
   30VAL     CB 6621  12.133   5.335  -4.646
   30VAL     HB 6622  12.118   5.339  -4.756
   30VAL   MCG1 6623  12.145   5.492  -4.588
   30VAL   MCG2 6624  12.057   5.464  -4.570
   30VAL    CG1 6625  12.102   5.471  -4.582
   30VAL   HG11 6626  12.193   5.536  -4.586
   30VAL   HG12 6627  12.020   5.521  -4.637
   30VAL   HG13 6628  12.073   5.458  -4.476
   30VAL   MCG1 6629  12.298   5.317  -4.623
   30VAL   MCG2 6630  12.260   5.235  -4.601
   30VAL    CG2 6631  12.272   5.279  -4.614
   30VAL   HG21 6632  12.349   5.357  -4.630
   30VAL   HG22 6633  12.277   5.246  -4.507
   30VAL   HG23 6634  12.295   5.192  -4.679
   30VAL      C 6635  11.898   5.271  -4.617
   30VAL      O 6636  11.849   5.254  -4.728
   31GLY      N 6637  11.832   5.322  -4.512
   31GLY     HN 6638  11.859   5.307  -4.417
   31GLY     CA 6639  11.715   5.403  -4.533
   31GLY    HA1 6640  11.717   5.473  -4.460
   31GLY    HA2 6641  11.722   5.436  -4.628
   31GLY      C 6642  11.586   5.330  -4.521
   31GLY      O 6643  11.574   5.210  -4.494
   32VAL      N 6644  11.482   5.400  -4.569
   32VAL     HN 6645  11.492   5.493  -4.603
   32VAL     CA 6646  11.349   5.346  -4.574
   32VAL     HA 6647  11.347   5.256  -4.515
   32VAL     CB 6648  11.241   5.441  -4.533
   32VAL     HB 6649  11.241   5.530  -4.599
   32VAL   MCG1 6650  11.101   5.361  -4.580
   32VAL   MCG2 6651  11.091   5.379  -4.489
   32VAL    CG1 6652  11.103   5.373  -4.534
   32VAL   HG11 6653  11.080   5.336  -4.637
   32VAL   HG12 6654  11.102   5.287  -4.464
   32VAL   HG13 6655  11.024   5.446  -4.504
   32VAL   MCG1 6656  11.262   5.441  -4.366
   32VAL   MCG2 6657  11.273   5.530  -4.393
   32VAL    CG2 6658  11.266   5.483  -4.387
   32VAL   HG21 6659  11.260   5.395  -4.320
   32VAL   HG22 6660  11.367   5.529  -4.377
   32VAL   HG23 6661  11.190   5.558  -4.355
   32VAL      C 6662  11.322   5.313  -4.717
   32VAL      O 6663  11.310   5.410  -4.791
   33PRO      N 6664  11.313   5.192  -4.764
   33PRO     CD 6665  11.321   5.070  -4.685
   33PRO    HD1 6666  11.411   5.077  -4.617
   33PRO    HD2 6667  11.227   5.061  -4.622
   33PRO     CA 6668  11.307   5.157  -4.903
   33PRO     HA 6669  11.402   5.186  -4.944
   33PRO     CB 6670  11.289   5.006  -4.917
   33PRO    HB1 6671  11.180   4.978  -4.940
   33PRO    HB2 6672  11.352   4.964  -5.003
   33PRO     CG 6673  11.334   4.951  -4.781
   33PRO    HG1 6674  11.442   4.912  -4.785
   33PRO    HG2 6675  11.269   4.863  -4.748
   33PRO      C 6676  11.205   5.222  -4.990
   33PRO      O 6677  11.086   5.223  -4.958
   34GLY      N 6678  11.240   5.265  -5.112
   34GLY     HN 6679  11.333   5.253  -5.146
   34GLY     CA 6680  11.153   5.331  -5.205
   34GLY    HA1 6681  11.075   5.371  -5.149
   34GLY    HA2 6682  11.212   5.399  -5.257
   34GLY      C 6683  11.095   5.235  -5.303
   34GLY      O 6684  11.039   5.276  -5.404
   35VAL      N 6685  11.120   5.105  -5.278
   35VAL     HN 6686  11.172   5.080  -5.197
   35VAL     CA 6687  11.082   4.990  -5.355
   35VAL     HA 6688  11.106   5.010  -5.458
   35VAL     CB 6689  11.161   4.873  -5.304
   35VAL     HB 6690  11.142   4.861  -5.195
   35VAL   MCG1 6691  11.157   4.719  -5.371
   35VAL   MCG2 6692  11.075   4.759  -5.392
   35VAL    CG1 6693  11.118   4.745  -5.378
   35VAL   HG11 6694  11.199   4.669  -5.373
   35VAL   HG12 6695  11.026   4.703  -5.332
   35VAL   HG13 6696  11.097   4.768  -5.485
   35VAL   MCG1 6697  11.327   4.854  -5.314
   35VAL   MCG2 6698  11.309   4.941  -5.343
   35VAL    CG2 6699  11.311   4.896  -5.327
   35VAL   HG21 6700  11.368   4.805  -5.301
   35VAL   HG22 6701  11.329   4.921  -5.434
   35VAL   HG23 6702  11.347   4.981  -5.265
   35VAL      C 6703  10.932   4.969  -5.342
   35VAL    OT1 6704  10.843   4.971  -5.426
   35VAL    OT2 6705  10.900   4.941  -5.209
   35VAL    HT2 6706  10.807   4.924  -5.192
    1GLY      N 6707   8.840   6.312  -3.401
    1GLY    HT1 6708   8.933   6.292  -3.369
    1GLY    HT2 6709   8.782   6.392  -3.416
    1GLY     CA 6710   8.769   6.190  -3.434
    1GLY    HA1 6711   8.833   6.103  -3.418
    1GLY    HA2 6712   8.677   6.183  -3.375
    1GLY      C 6713   8.736   6.202  -3.579
    1GLY      O 6714   8.796   6.140  -3.667
    2VAL      N 6715   8.634   6.284  -3.611
    2VAL     HN 6716   8.574   6.318  -3.539
    2VAL     CA 6717   8.596   6.333  -3.740
    2VAL     HA 6718   8.641   6.265  -3.811
    2VAL     CB 6719   8.447   6.322  -3.755
    2VAL     HB 6720   8.418   6.369  -3.851
    2VAL   MCG1 6721   8.443   6.158  -3.790
    2VAL   MCG2 6722   8.373   6.173  -3.730
    2VAL    CG1 6723   8.410   6.173  -3.760
    2VAL   HG11 6724   8.479   6.119  -3.828
    2VAL   HG12 6725   8.417   6.128  -3.658
    2VAL   HG13 6726   8.306   6.161  -3.797
    2VAL   MCG1 6727   8.328   6.390  -3.658
    2VAL   MCG2 6728   8.409   6.402  -3.612
    2VAL    CG2 6729   8.372   6.393  -3.641
    2VAL   HG21 6730   8.263   6.397  -3.663
    2VAL   HG22 6731   8.387   6.337  -3.545
    2VAL   HG23 6732   8.410   6.496  -3.628
    2VAL      C 6733   8.648   6.469  -3.772
    2VAL      O 6734   8.646   6.551  -3.681
    3PRO      N 6735   8.694   6.503  -3.889
    3PRO     CD 6736   8.774   6.417  -3.974
    3PRO    HD1 6737   8.872   6.392  -3.921
    3PRO    HD2 6738   8.717   6.320  -3.994
    3PRO     CA 6739   8.703   6.640  -3.931
    3PRO     HA 6740   8.770   6.684  -3.859
    3PRO     CB 6741   8.776   6.640  -4.066
    3PRO    HB1 6742   8.714   6.692  -4.144
    3PRO    HB2 6743   8.873   6.695  -4.058
    3PRO     CG 6744   8.800   6.493  -4.105
    3PRO    HG1 6745   8.907   6.476  -4.144
    3PRO    HG2 6746   8.729   6.459  -4.189
    3PRO      C 6747   8.581   6.724  -3.922
    3PRO      O 6748   8.587   6.838  -3.877
    4GLY      N 6749   8.468   6.666  -3.967
    4GLY     HN 6750   8.468   6.570  -3.993
    4GLY     CA 6751   8.341   6.729  -3.983
    4GLY    HA1 6752   8.271   6.654  -4.013
    4GLY    HA2 6753   8.317   6.778  -3.891
    4GLY      C 6754   8.353   6.831  -4.091
    4GLY      O 6755   8.265   6.916  -4.098
    5VAL      N 6756   8.454   6.834  -4.180
    5VAL     HN 6757   8.528   6.767  -4.180
    5VAL     CA 6758   8.459   6.936  -4.280
    5VAL     HA 6759   8.358   6.973  -4.291
    5VAL     CB 6760   8.550   7.052  -4.253
    5VAL     HB 6761   8.510   7.104  -4.163
    5VAL   MCG1 6762   8.712   7.041  -4.210
    5VAL   MCG2 6763   8.682   6.953  -4.221
    5VAL    CG1 6764   8.690   7.000  -4.217
    5VAL   HG11 6765   8.758   7.085  -4.196
    5VAL   HG12 6766   8.685   6.935  -4.127
    5VAL   HG13 6767   8.731   6.941  -4.302
    5VAL   MCG1 6768   8.581   7.131  -4.398
    5VAL   MCG2 6769   8.524   7.187  -4.350
    5VAL    CG2 6770   8.552   7.154  -4.368
    5VAL   HG21 6771   8.617   7.117  -4.451
    5VAL   HG22 6772   8.450   7.170  -4.407
    5VAL   HG23 6773   8.593   7.251  -4.332
    5VAL      C 6774   8.490   6.857  -4.403
    5VAL      O 6775   8.592   6.788  -4.413
    6GLY      N 6776   8.397   6.865  -4.500
    6GLY     HN 6777   8.314   6.920  -4.491
    6GLY     CA 6778   8.416   6.792  -4.621
    6GLY    HA1 6779   8.341   6.821  -4.681
    6GLY    HA2 6780   8.509   6.814  -4.651
    6GLY      C 6781   8.408   6.644  -4.610
    6GLY      O 6782   8.479   6.579  -4.687
    7VAL      N 6783   8.328   6.602  -4.511
    7VAL     HN 6784   8.277   6.666  -4.454
    7VAL     CA 6785   8.310   6.464  -4.480
    7VAL     HA 6786   8.395   6.414  -4.524
    7VAL     CB 6787   8.308   6.428  -4.334
    7VAL     HB 6788   8.302   6.317  -4.329
    7VAL   MCG1 6789   8.465   6.471  -4.292
    7VAL   MCG2 6790   8.415   6.473  -4.213
    7VAL    CG1 6791   8.434   6.470  -4.256
    7VAL   HG11 6792   8.520   6.478  -4.325
    7VAL   HG12 6793   8.417   6.568  -4.208
    7VAL   HG13 6794   8.457   6.395  -4.178
    7VAL   MCG1 6795   8.183   6.527  -4.281
    7VAL   MCG2 6796   8.168   6.443  -4.242
    7VAL    CG2 6797   8.182   6.482  -4.265
    7VAL   HG21 6798   8.167   6.589  -4.291
    7VAL   HG22 6799   8.093   6.425  -4.298
    7VAL   HG23 6800   8.192   6.473  -4.155
    7VAL      C 6801   8.190   6.406  -4.548
    7VAL      O 6802   8.088   6.471  -4.567
    8PRO      N 6803   8.195   6.284  -4.592
    8PRO     CD 6804   8.315   6.215  -4.636
    8PRO    HD1 6805   8.389   6.290  -4.684
    8PRO    HD2 6806   8.368   6.165  -4.545
    8PRO     CA 6807   8.076   6.229  -4.651
    8PRO     HA 6808   8.048   6.290  -4.736
    8PRO     CB 6809   8.122   6.088  -4.688
    8PRO    HB1 6810   8.118   6.016  -4.597
    8PRO    HB2 6811   8.054   6.040  -4.769
    8PRO     CG 6812   8.265   6.111  -4.738
    8PRO    HG1 6813   8.269   6.150  -4.848
    8PRO    HG2 6814   8.330   6.013  -4.738
    8PRO      C 6815   7.958   6.211  -4.563
    8PRO      O 6816   7.959   6.211  -4.440
    9GLY      N 6817   7.845   6.188  -4.633
    9GLY     HN 6818   7.842   6.199  -4.732
    9GLY     CA 6819   7.722   6.146  -4.573
    9GLY    HA1 6820   7.747   6.104  -4.480
    9GLY    HA2 6821   7.660   6.231  -4.569
    9GLY      C 6822   7.656   6.042  -4.657
    9GLY      O 6823   7.669   6.042  -4.779
   10VAL      N 6824   7.575   5.959  -4.590
   10VAL     HN 6825   7.566   5.961  -4.491
   10VAL     CA 6826   7.494   5.861  -4.657
   10VAL     HA 6827   7.559   5.809  -4.726
   10VAL     CB 6828   7.430   5.764  -4.562
   10VAL     HB 6829   7.347   5.713  -4.615
   10VAL   MCG1 6830   7.540   5.638  -4.558
   10VAL   MCG2 6831   7.533   5.669  -4.470
   10VAL    CG1 6832   7.532   5.658  -4.516
   10VAL   HG11 6833   7.565   5.597  -4.603
   10VAL   HG12 6834   7.620   5.708  -4.471
   10VAL   HG13 6835   7.486   5.591  -4.441
   10VAL   MCG1 6836   7.348   5.867  -4.458
   10VAL   MCG2 6837   7.394   5.806  -4.404
   10VAL    CG2 6838   7.374   5.833  -4.437
   10VAL   HG21 6839   7.309   5.918  -4.466
   10VAL   HG22 6840   7.314   5.761  -4.377
   10VAL   HG23 6841   7.457   5.872  -4.374
   10VAL      C 6842   7.382   5.922  -4.734
   10VAL      O 6843   7.317   5.853  -4.813
   11GLY      N 6844   7.351   6.051  -4.715
   11GLY     HN 6845   7.393   6.100  -4.639
   11GLY     CA 6846   7.263   6.137  -4.789
   11GLY    HA1 6847   7.308   6.230  -4.790
   11GLY    HA2 6848   7.250   6.092  -4.881
   11GLY      C 6849   7.130   6.150  -4.724
   11GLY      O 6850   7.046   6.224  -4.777
   12VAL      N 6851   7.121   6.077  -4.612
   12VAL     HN 6852   7.201   6.027  -4.578
   12VAL     CA 6853   7.005   6.061  -4.530
   12VAL     HA 6854   6.921   6.093  -4.589
   12VAL     CB 6855   6.987   5.916  -4.494
   12VAL     HB 6856   7.078   5.882  -4.440
   12VAL   MCG1 6857   6.830   5.903  -4.435
   12VAL   MCG2 6858   6.887   5.889  -4.362
   12VAL    CG1 6859   6.865   5.897  -4.403
   12VAL   HG11 6860   6.771   5.908  -4.462
   12VAL   HG12 6861   6.867   5.796  -4.357
   12VAL   HG13 6862   6.865   5.973  -4.322
   12VAL   MCG1 6863   6.985   5.791  -4.606
   12VAL   MCG2 6864   6.960   5.868  -4.653
   12VAL    CG2 6865   6.973   5.834  -4.623
   12VAL   HG21 6866   6.998   5.727  -4.603
   12VAL   HG22 6867   6.869   5.840  -4.662
   12VAL   HG23 6868   7.043   5.872  -4.701
   12VAL      C 6869   7.013   6.148  -4.410
   12VAL      O 6870   7.110   6.127  -4.337
   13PRO      N 6871   6.931   6.237  -4.364
   13PRO     CD 6872   6.814   6.286  -4.435
   13PRO    HD1 6873   6.829   6.273  -4.548
   13PRO    HD2 6874   6.721   6.226  -4.403
   13PRO     CA 6875   6.969   6.326  -4.258
   13PRO     HA 6876   7.066   6.364  -4.286
   13PRO     CB 6877   6.868   6.441  -4.259
   13PRO    HB1 6878   6.792   6.429  -4.175
   13PRO    HB2 6879   6.920   6.541  -4.243
   13PRO     CG 6880   6.801   6.435  -4.397
   13PRO    HG1 6881   6.853   6.504  -4.474
   13PRO    HG2 6882   6.691   6.469  -4.393
   13PRO      C 6883   6.986   6.273  -4.120
   13PRO      O 6884   6.910   6.185  -4.081
   14GLY      N 6885   7.086   6.315  -4.039
   14GLY     HN 6886   7.168   6.359  -4.075
   14GLY     CA 6887   7.079   6.298  -3.898
   14GLY    HA1 6888   7.060   6.200  -3.883
   14GLY    HA2 6889   7.166   6.334  -3.862
   14GLY      C 6890   6.969   6.374  -3.831
   14GLY      O 6891   6.880   6.434  -3.891
   15VAL      N 6892   6.976   6.374  -3.697
   15VAL     HN 6893   7.035   6.309  -3.651
   15VAL     CA 6894   6.907   6.459  -3.604
   15VAL     HA 6895   6.827   6.507  -3.658
   15VAL     CB 6896   6.854   6.384  -3.486
   15VAL     HB 6897   6.932   6.374  -3.408
   15VAL   MCG1 6898   6.719   6.436  -3.399
   15VAL   MCG2 6899   6.738   6.504  -3.461
   15VAL    CG1 6900   6.735   6.466  -3.433
   15VAL   HG11 6901   6.684   6.411  -3.351
   15VAL   HG12 6902   6.770   6.564  -3.394
   15VAL   HG13 6903   6.662   6.484  -3.514
   15VAL   MCG1 6904   6.841   6.230  -3.552
   15VAL   MCG2 6905   6.758   6.248  -3.511
   15VAL    CG2 6906   6.802   6.246  -3.529
   15VAL   HG21 6907   6.881   6.192  -3.585
   15VAL   HG22 6908   6.773   6.186  -3.440
   15VAL   HG23 6909   6.713   6.258  -3.595
   15VAL      C 6910   7.003   6.563  -3.557
   15VAL      O 6911   7.123   6.546  -3.537
   16GLY      N 6912   6.950   6.685  -3.540
   16GLY     HN 6913   6.856   6.703  -3.566
   16GLY     CA 6914   7.017   6.799  -3.485
   16GLY    HA1 6915   6.951   6.843  -3.418
   16GLY    HA2 6916   7.106   6.764  -3.445
   16GLY      C 6917   7.050   6.900  -3.590
   16GLY      O 6918   7.139   6.982  -3.571
   17VAL      N 6919   6.974   6.901  -3.701
   17VAL     HN 6920   6.908   6.829  -3.720
   17VAL     CA 6921   6.982   7.005  -3.799
   17VAL     HA 6922   7.084   7.041  -3.802
   17VAL     CB 6923   6.939   6.950  -3.932
   17VAL     HB 6924   6.917   7.034  -4.001
   17VAL   MCG1 6925   7.092   6.906  -3.986
   17VAL   MCG2 6926   7.040   6.829  -3.991
   17VAL    CG1 6927   7.060   6.871  -3.986
   17VAL   HG11 6928   7.148   6.938  -3.994
   17VAL   HG12 6929   7.084   6.787  -3.917
   17VAL   HG13 6930   7.037   6.830  -4.086
   17VAL   MCG1 6931   6.785   6.885  -3.912
   17VAL   MCG2 6932   6.838   6.816  -3.947
   17VAL    CG2 6933   6.818   6.855  -3.930
   17VAL   HG21 6934   6.729   6.909  -3.890
   17VAL   HG22 6935   6.795   6.819  -4.032
   17VAL   HG23 6936   6.839   6.768  -3.865
   17VAL      C 6937   6.890   7.116  -3.762
   17VAL      O 6938   6.796   7.094  -3.686
   18PRO      N 6939   6.905   7.239  -3.803
   18PRO     CD 6940   7.002   7.287  -3.900
   18PRO    HD1 6941   7.104   7.244  -3.875
   18PRO    HD2 6942   6.971   7.253  -4.004
   18PRO     CA 6943   6.852   7.351  -3.730
   18PRO     HA 6944   6.853   7.323  -3.626
   18PRO     CB 6945   6.941   7.472  -3.755
   18PRO    HB1 6946   6.881   7.571  -3.756
   18PRO    HB2 6947   7.021   7.485  -3.672
   18PRO     CG 6948   7.004   7.441  -3.891
   18PRO    HG1 6949   7.111   7.482  -3.899
   18PRO    HG2 6950   6.945   7.488  -3.977
   18PRO      C 6951   6.709   7.379  -3.765
   18PRO      O 6952   6.668   7.336  -3.872
   19GLY      N 6953   6.627   7.450  -3.685
   19GLY     HN 6954   6.660   7.493  -3.601
   19GLY     CA 6955   6.488   7.470  -3.713
   19GLY    HA1 6956   6.481   7.506  -3.812
   19GLY    HA2 6957   6.439   7.378  -3.694
   19GLY      C 6958   6.434   7.573  -3.620
   19GLY      O 6959   6.470   7.691  -3.627
   20VAL      N 6960   6.326   7.539  -3.548
   20VAL     HN 6961   6.301   7.444  -3.532
   20VAL     CA 6962   6.238   7.636  -3.489
   20VAL     HA 6963   6.244   7.724  -3.551
   20VAL     CB 6964   6.095   7.590  -3.482
   20VAL     HB 6965   6.093   7.486  -3.444
   20VAL   MCG1 6966   6.025   7.664  -3.349
   20VAL   MCG2 6967   5.985   7.703  -3.424
   20VAL    CG1 6968   6.009   7.679  -3.391
   20VAL   HG11 6969   6.032   7.658  -3.284
   20VAL   HG12 6970   6.030   7.786  -3.412
   20VAL   HG13 6971   5.901   7.659  -3.409
   20VAL   MCG1 6972   6.032   7.639  -3.630
   20VAL   MCG2 6973   6.036   7.545  -3.633
   20VAL    CG2 6974   6.037   7.592  -3.625
   20VAL   HG21 6975   6.018   7.696  -3.657
   20VAL   HG22 6976   6.108   7.544  -3.696
   20VAL   HG23 6977   5.941   7.536  -3.627
   20VAL      C 6978   6.287   7.671  -3.353
   20VAL      O 6979   6.297   7.788  -3.317
   21GLY      N 6980   6.339   7.572  -3.278
   21GLY     HN 6981   6.356   7.484  -3.321
   21GLY     CA 6982   6.377   7.571  -3.140
   21GLY    HA1 6983   6.336   7.658  -3.096
   21GLY    HA2 6984   6.342   7.480  -3.099
   21GLY      C 6985   6.525   7.576  -3.128
   21GLY      O 6986   6.592   7.650  -3.199
   22VAL      N 6987   6.580   7.509  -3.025
   22VAL     HN 6988   6.524   7.462  -2.957
   22VAL     CA 6989   6.721   7.501  -3.006
   22VAL     HA 6990   6.769   7.588  -3.048
   22VAL     CB 6991   6.758   7.478  -2.862
   22VAL     HB 6992   6.710   7.385  -2.824
   22VAL   MCG1 6993   6.911   7.485  -2.793
   22VAL   MCG2 6994   6.924   7.463  -2.883
   22VAL    CG1 6995   6.910   7.474  -2.839
   22VAL   HG11 6996   6.933   7.498  -2.733
   22VAL   HG12 6997   6.950   7.373  -2.863
   22VAL   HG13 6998   6.960   7.549  -2.904
   22VAL   MCG1 6999   6.661   7.604  -2.809
   22VAL   MCG2 7000   6.741   7.611  -2.761
   22VAL    CG2 7001   6.704   7.601  -2.789
   22VAL   HG21 7002   6.601   7.625  -2.824
   22VAL   HG22 7003   6.701   7.583  -2.679
   22VAL   HG23 7004   6.769   7.689  -2.808
   22VAL      C 7005   6.765   7.376  -3.075
   22VAL      O 7006   6.697   7.275  -3.053
   23PRO      N 7007   6.866   7.366  -3.156
   23PRO     CD 7008   6.950   7.474  -3.206
   23PRO    HD1 7009   6.884   7.556  -3.251
   23PRO    HD2 7010   7.011   7.518  -3.120
   23PRO     CA 7011   6.888   7.244  -3.229
   23PRO     HA 7012   6.791   7.203  -3.251
   23PRO     CB 7013   6.960   7.289  -3.356
   23PRO    HB1 7014   7.027   7.206  -3.397
   23PRO    HB2 7015   6.886   7.315  -3.439
   23PRO     CG 7016   7.042   7.412  -3.313
   23PRO    HG1 7017   7.063   7.485  -3.401
   23PRO    HG2 7018   7.147   7.383  -3.271
   23PRO      C 7019   6.958   7.144  -3.144
   23PRO      O 7020   7.032   7.178  -3.051
   24GLY      N 7021   6.926   7.015  -3.164
   24GLY     HN 7022   6.848   6.991  -3.221
   24GLY     CA 7023   6.995   6.903  -3.110
   24GLY    HA1 7024   7.039   6.849  -3.192
   24GLY    HA2 7025   7.065   6.939  -3.037
   24GLY      C 7026   6.895   6.816  -3.042
   24GLY      O 7027   6.776   6.847  -3.048
   25VAL      N 7028   6.940   6.708  -2.974
   25VAL     HN 7029   7.036   6.681  -2.976
   25VAL     CA 7030   6.853   6.626  -2.896
   25VAL     HA 7031   6.753   6.667  -2.900
   25VAL     CB 7032   6.858   6.483  -2.941
   25VAL     HB 7033   6.951   6.434  -2.904
   25VAL   MCG1 7034   6.702   6.452  -2.887
   25VAL   MCG2 7035   6.756   6.386  -2.850
   25VAL    CG1 7036   6.735   6.422  -2.872
   25VAL   HG11 7037   6.644   6.481  -2.896
   25VAL   HG12 7038   6.720   6.317  -2.906
   25VAL   HG13 7039   6.749   6.422  -2.762
   25VAL   MCG1 7040   6.848   6.423  -3.097
   25VAL   MCG2 7041   6.847   6.516  -3.105
   25VAL    CG2 7042   6.848   6.470  -3.094
   25VAL   HG21 7043   6.847   6.363  -3.123
   25VAL   HG22 7044   6.755   6.518  -3.130
   25VAL   HG23 7045   6.935   6.519  -3.142
   25VAL      C 7046   6.905   6.632  -2.756
   25VAL      O 7047   7.026   6.636  -2.732
   26GLY      N 7048   6.815   6.628  -2.657
   26GLY     HN 7049   6.718   6.615  -2.677
   26GLY     CA 7050   6.842   6.640  -2.517
   26GLY    HA1 7051   6.764   6.594  -2.469
   26GLY    HA2 7052   6.935   6.600  -2.503
   26GLY      C 7053   6.846   6.782  -2.470
   26GLY      O 7054   6.913   6.821  -2.374
   27VAL      N 7055   6.775   6.871  -2.541
   27VAL     HN 7056   6.711   6.839  -2.610
   27VAL     CA 7057   6.777   7.014  -2.532
   27VAL     HA 7058   6.867   7.041  -2.479
   27VAL     CB 7059   6.776   7.076  -2.668
   27VAL     HB 7060   6.757   7.185  -2.656
   27VAL   MCG1 7061   6.911   7.075  -2.767
   27VAL   MCG2 7062   6.938   7.037  -2.686
   27VAL    CG1 7063   6.918   7.057  -2.724
   27VAL   HG11 7064   6.923   7.095  -2.828
   27VAL   HG12 7065   6.991   7.113  -2.662
   27VAL   HG13 7066   6.945   6.949  -2.723
   27VAL   MCG1 7067   6.667   7.051  -2.794
   27VAL   MCG2 7068   6.654   6.980  -2.734
   27VAL    CG2 7069   6.666   7.018  -2.759
   27VAL   HG21 7070   6.653   7.083  -2.849
   27VAL   HG22 7071   6.694   6.916  -2.793
   27VAL   HG23 7072   6.570   7.013  -2.705
   27VAL      C 7073   6.660   7.066  -2.455
   27VAL      O 7074   6.566   6.989  -2.437
   28PRO      N 7075   6.650   7.189  -2.414
   28PRO     CD 7076   6.763   7.273  -2.377
   28PRO    HD1 7077   6.821   7.224  -2.291
   28PRO    HD2 7078   6.834   7.284  -2.467
   28PRO     CA 7079   6.530   7.247  -2.363
   28PRO     HA 7080   6.477   7.171  -2.308
   28PRO     CB 7081   6.567   7.367  -2.277
   28PRO    HB1 7082   6.489   7.453  -2.284
   28PRO    HB2 7083   6.574   7.340  -2.165
   28PRO     CG 7084   6.704   7.409  -2.335
   28PRO    HG1 7085   6.770   7.464  -2.257
   28PRO    HG2 7086   6.693   7.482  -2.424
   28PRO      C 7087   6.440   7.294  -2.473
   28PRO      O 7088   6.488   7.309  -2.585
   29GLY      N 7089   6.311   7.318  -2.444
   29GLY     HN 7090   6.278   7.307  -2.350
   29GLY     CA 7091   6.207   7.360  -2.533
   29GLY    HA1 7092   6.125   7.367  -2.476
   29GLY    HA2 7093   6.241   7.445  -2.575
   29GLY      C 7094   6.176   7.265  -2.644
   29GLY      O 7095   6.222   7.152  -2.658
   30VAL      N 7096   6.075   7.318  -2.716
   30VAL     HN 7097   6.042   7.411  -2.702
   30VAL     CA 7098   6.011   7.240  -2.817
   30VAL     HA 7099   6.049   7.139  -2.810
   30VAL     CB 7100   5.861   7.241  -2.810
   30VAL     HB 7101   5.822   7.339  -2.844
   30VAL   MCG1 7102   5.754   7.128  -2.875
   30VAL   MCG2 7103   5.836   7.116  -2.920
   30VAL    CG1 7104   5.798   7.128  -2.893
   30VAL   HG11 7105   5.692   7.113  -2.864
   30VAL   HG12 7106   5.802   7.153  -3.001
   30VAL   HG13 7107   5.853   7.033  -2.876
   30VAL   MCG1 7108   5.780   7.206  -2.667
   30VAL   MCG2 7109   5.869   7.226  -2.643
   30VAL    CG2 7110   5.826   7.217  -2.662
   30VAL   HG21 7111   5.719   7.189  -2.652
   30VAL   HG22 7112   5.889   7.135  -2.621
   30VAL   HG23 7113   5.845   7.310  -2.603
   30VAL      C 7114   6.046   7.297  -2.950
   30VAL      O 7115   6.046   7.418  -2.972
   31GLY      N 7116   6.095   7.207  -3.037
   31GLY     HN 7117   6.104   7.111  -3.010
   31GLY     CA 7118   6.139   7.230  -3.171
   31GLY    HA1 7119   6.180   7.319  -3.168
   31GLY    HA2 7120   6.197   7.153  -3.191
   31GLY      C 7121   6.036   7.235  -3.279
   31GLY      O 7122   6.059   7.266  -3.395
   32VAL      N 7123   5.911   7.207  -3.239
   32VAL     HN 7124   5.887   7.195  -3.143
   32VAL     CA 7125   5.802   7.193  -3.331
   32VAL     HA 7126   5.839   7.150  -3.423
   32VAL     CB 7127   5.699   7.106  -3.264
   32VAL     HB 7128   5.673   7.153  -3.167
   32VAL   MCG1 7129   5.556   7.144  -3.344
   32VAL   MCG2 7130   5.574   7.055  -3.364
   32VAL    CG1 7131   5.571   7.100  -3.350
   32VAL   HG11 7132   5.520   7.198  -3.348
   32VAL   HG12 7133   5.597   7.074  -3.455
   32VAL   HG13 7134   5.503   7.022  -3.310
   32VAL   MCG1 7135   5.770   6.954  -3.278
   32VAL   MCG2 7136   5.754   6.967  -3.187
   32VAL    CG2 7137   5.759   6.968  -3.234
   32VAL   HG21 7138   5.792   6.919  -3.328
   32VAL   HG22 7139   5.847   6.978  -3.167
   32VAL   HG23 7140   5.683   6.903  -3.185
   32VAL      C 7141   5.736   7.324  -3.357
   32VAL      O 7142   5.732   7.406  -3.265
   33PRO      N 7143   5.690   7.359  -3.473
   33PRO     CD 7144   5.729   7.293  -3.597
   33PRO    HD1 7145   5.842   7.265  -3.593
   33PRO    HD2 7146   5.668   7.195  -3.611
   33PRO     CA 7147   5.619   7.480  -3.504
   33PRO     HA 7148   5.689   7.561  -3.489
   33PRO     CB 7149   5.577   7.470  -3.650
   33PRO    HB1 7150   5.476   7.411  -3.666
   33PRO    HB2 7151   5.558   7.575  -3.701
   33PRO     CG 7152   5.699   7.396  -3.707
   33PRO    HG1 7153   5.789   7.467  -3.726
   33PRO    HG2 7154   5.676   7.346  -3.809
   33PRO      C 7155   5.502   7.508  -3.416
   33PRO      O 7156   5.426   7.413  -3.396
   34GLY      N 7157   5.489   7.631  -3.364
   34GLY     HN 7158   5.566   7.695  -3.364
   34GLY     CA 7159   5.369   7.681  -3.306
   34GLY    HA1 7160   5.322   7.600  -3.262
   34GLY    HA2 7161   5.397   7.758  -3.242
   34GLY      C 7162   5.276   7.738  -3.408
   34GLY      O 7163   5.294   7.712  -3.527
   35VAL      N 7164   5.180   7.819  -3.359
   35VAL     HN 7165   5.165   7.835  -3.262
   35VAL     CA 7166   5.094   7.887  -3.452
   35VAL     HA 7167   5.036   7.809  -3.499
   35VAL     CB 7168   4.999   7.986  -3.393
   35VAL     HB 7169   5.054   8.071  -3.348
   35VAL   MCG1 7170   4.891   7.994  -3.522
   35VAL   MCG2 7171   4.905   8.082  -3.494
   35VAL    CG1 7172   4.903   8.036  -3.502
   35VAL   HG11 7173   4.864   7.949  -3.561
   35VAL   HG12 7174   4.817   8.090  -3.457
   35VAL   HG13 7175   4.956   8.104  -3.572
   35VAL   MCG1 7176   4.892   7.883  -3.313
   35VAL   MCG2 7177   4.915   7.950  -3.252
   35VAL    CG2 7178   4.908   7.920  -3.288
   35VAL   HG21 7179   4.860   7.829  -3.330
   35VAL   HG22 7180   4.968   7.891  -3.199
   35VAL   HG23 7181   4.829   7.991  -3.256
   35VAL      C 7182   5.171   7.957  -3.563
   35VAL    OT1 7183   5.256   8.041  -3.542
   35VAL    OT2 7184   5.132   7.930  -3.695
   35VAL    HT2 7185   5.178   7.981  -3.762
    1GLY      N 7186   3.341  10.065  -6.765
    1GLY    HT1 7187   3.438  10.062  -6.740
    1GLY    HT2 7188   3.255  10.099  -6.726
    1GLY     CA 7189   3.318  10.003  -6.895
    1GLY    HA1 7190   3.409   9.969  -6.930
    1GLY    HA2 7191   3.249   9.927  -6.882
    1GLY      C 7192   3.263  10.099  -6.994
    1GLY      O 7193   3.325  10.141  -7.092
    2VAL      N 7194   3.133  10.132  -6.987
    2VAL     HN 7195   3.078  10.106  -6.908
    2VAL     CA 7196   3.061  10.205  -7.087
    2VAL     HA 7197   3.093  10.164  -7.182
    2VAL     CB 7198   2.916  10.172  -7.067
    2VAL     HB 7199   2.895  10.195  -6.960
    2VAL   MCG1 7200   2.827  10.301  -7.129
    2VAL   MCG2 7201   2.797  10.225  -7.173
    2VAL    CG1 7202   2.817  10.259  -7.147
    2VAL   HG11 7203   2.827  10.365  -7.117
    2VAL   HG12 7204   2.838  10.250  -7.256
    2VAL   HG13 7205   2.713  10.225  -7.128
    2VAL   MCG1 7206   2.914  10.005  -7.051
    2VAL   MCG2 7207   2.850  10.025  -7.116
    2VAL    CG2 7208   2.884  10.023  -7.083
    2VAL   HG21 7209   2.947   9.962  -7.014
    2VAL   HG22 7210   2.777  10.004  -7.059
    2VAL   HG23 7211   2.903   9.990  -7.187
    2VAL      C 7212   3.084  10.352  -7.092
    2VAL      O 7213   3.095  10.414  -6.986
    3PRO      N 7214   3.102  10.423  -7.199
    3PRO     CD 7215   3.117  10.369  -7.334
    3PRO    HD1 7216   3.203  10.290  -7.337
    3PRO    HD2 7217   3.019  10.316  -7.367
    3PRO     CA 7218   3.088  10.565  -7.199
    3PRO     HA 7219   3.181  10.601  -7.157
    3PRO     CB 7220   3.083  10.609  -7.345
    3PRO    HB1 7221   2.975  10.627  -7.381
    3PRO    HB2 7222   3.139  10.708  -7.362
    3PRO     CG 7223   3.149  10.492  -7.420
    3PRO    HG1 7224   3.262  10.508  -7.431
    3PRO    HG2 7225   3.107  10.481  -7.526
    3PRO      C 7226   2.983  10.629  -7.116
    3PRO      O 7227   2.862  10.609  -7.127
    4GLY      N 7228   3.033  10.733  -7.047
    4GLY     HN 7229   3.131  10.753  -7.053
    4GLY     CA 7230   2.963  10.824  -6.962
    4GLY    HA1 7231   3.016  10.906  -6.964
    4GLY    HA2 7232   2.872  10.827  -6.999
    4GLY      C 7233   2.948  10.788  -6.818
    4GLY      O 7234   2.894  10.867  -6.741
    5VAL      N 7235   2.984  10.665  -6.776
    5VAL     HN 7236   3.031  10.603  -6.838
    5VAL     CA 7237   2.962  10.609  -6.646
    5VAL     HA 7238   2.953  10.693  -6.579
    5VAL     CB 7239   2.838  10.526  -6.635
    5VAL     HB 7240   2.758  10.590  -6.677
    5VAL   MCG1 7241   2.841  10.420  -6.766
    5VAL   MCG2 7242   2.828  10.367  -6.690
    5VAL    CG1 7243   2.835  10.400  -6.723
    5VAL   HG11 7244   2.848  10.428  -6.830
    5VAL   HG12 7245   2.916  10.330  -6.694
    5VAL   HG13 7246   2.737  10.348  -6.712
    5VAL   MCG1 7247   2.816  10.455  -6.484
    5VAL   MCG2 7248   2.752  10.523  -6.490
    5VAL    CG2 7249   2.787  10.491  -6.494
    5VAL   HG21 7250   2.845  10.406  -6.452
    5VAL   HG22 7251   2.797  10.579  -6.427
    5VAL   HG23 7252   2.680  10.462  -6.499
    5VAL      C 7253   3.079  10.530  -6.600
    5VAL      O 7254   3.161  10.482  -6.679
    6GLY      N 7255   3.091  10.496  -6.470
    6GLY     HN 7256   3.022  10.525  -6.404
    6GLY     CA 7257   3.197  10.419  -6.412
    6GLY    HA1 7258   3.276  10.455  -6.453
    6GLY    HA2 7259   3.185  10.431  -6.318
    6GLY      C 7260   3.202  10.272  -6.434
    6GLY      O 7261   3.120  10.213  -6.504
    7VAL      N 7262   3.302  10.202  -6.377
    7VAL     HN 7263   3.360  10.250  -6.312
    7VAL     CA 7264   3.346  10.066  -6.390
    7VAL     HA 7265   3.309  10.029  -6.484
    7VAL     CB 7266   3.496  10.058  -6.386
    7VAL     HB 7267   3.534  10.082  -6.285
    7VAL   MCG1 7268   3.528   9.893  -6.400
    7VAL   MCG2 7269   3.572   9.935  -6.471
    7VAL    CG1 7270   3.547   9.921  -6.433
    7VAL   HG11 7271   3.511   9.841  -6.365
    7VAL   HG12 7272   3.511   9.900  -6.536
    7VAL   HG13 7273   3.659   9.920  -6.433
    7VAL   MCG1 7274   3.605  10.133  -6.489
    7VAL   MCG2 7275   3.522  10.172  -6.506
    7VAL    CG2 7276   3.560  10.148  -6.492
    7VAL   HG21 7277   3.669  10.127  -6.499
    7VAL   HG22 7278   3.513  10.130  -6.591
    7VAL   HG23 7279   3.546  10.255  -6.465
    7VAL      C 7280   3.284   9.986  -6.280
    7VAL      O 7281   3.292  10.020  -6.162
    8PRO      N 7282   3.214   9.882  -6.315
    8PRO     CD 7283   3.188   9.840  -6.452
    8PRO    HD1 7284   3.145   9.929  -6.513
    8PRO    HD2 7285   3.287   9.806  -6.502
    8PRO     CA 7286   3.160   9.787  -6.222
    8PRO     HA 7287   3.070   9.833  -6.184
    8PRO     CB 7288   3.124   9.664  -6.304
    8PRO    HB1 7289   3.212   9.589  -6.312
    8PRO    HB2 7290   3.036   9.604  -6.257
    8PRO     CG 7291   3.087   9.725  -6.440
    8PRO    HG1 7292   2.977   9.762  -6.443
    8PRO    HG2 7293   3.097   9.648  -6.527
    8PRO      C 7294   3.234   9.741  -6.101
    8PRO      O 7295   3.337   9.675  -6.119
    9GLY      N 7296   3.185   9.771  -5.980
    9GLY     HN 7297   3.102   9.826  -5.974
    9GLY     CA 7298   3.235   9.736  -5.851
    9GLY    HA1 7299   3.161   9.757  -5.789
    9GLY    HA2 7300   3.262   9.642  -5.860
    9GLY      C 7301   3.354   9.810  -5.801
    9GLY      O 7302   3.415   9.770  -5.702
   10VAL      N 7303   3.380   9.923  -5.869
   10VAL     HN 7304   3.332   9.950  -5.952
   10VAL     CA 7305   3.483  10.010  -5.820
   10VAL     HA 7306   3.562   9.947  -5.782
   10VAL     CB 7307   3.536  10.099  -5.928
   10VAL     HB 7308   3.452  10.139  -5.989
   10VAL   MCG1 7309   3.577  10.238  -5.843
   10VAL   MCG2 7310   3.657  10.204  -5.877
   10VAL    CG1 7311   3.613  10.215  -5.863
   10VAL   HG11 7312   3.543  10.282  -5.809
   10VAL   HG12 7313   3.688  10.176  -5.791
   10VAL   HG13 7314   3.666  10.274  -5.941
   10VAL   MCG1 7315   3.637  10.046  -6.051
   10VAL   MCG2 7316   3.632   9.976  -5.990
   10VAL    CG2 7317   3.630  10.015  -6.016
   10VAL   HG21 7318   3.659  10.073  -6.107
   10VAL   HG22 7319   3.722   9.989  -5.960
   10VAL   HG23 7320   3.579   9.922  -6.048
   10VAL      C 7321   3.424  10.086  -5.706
   10VAL      O 7322   3.328  10.161  -5.720
   11GLY      N 7323   3.483  10.072  -5.586
   11GLY     HN 7324   3.558  10.007  -5.573
   11GLY     CA 7325   3.447  10.145  -5.469
   11GLY    HA1 7326   3.529  10.141  -5.405
   11GLY    HA2 7327   3.419  10.240  -5.501
   11GLY      C 7328   3.330  10.084  -5.399
   11GLY      O 7329   3.268  10.151  -5.317
   12VAL      N 7330   3.288   9.961  -5.431
   12VAL     HN 7331   3.340   9.907  -5.497
   12VAL     CA 7332   3.173   9.891  -5.383
   12VAL     HA 7333   3.141   9.937  -5.290
   12VAL     CB 7334   3.063   9.891  -5.485
   12VAL     HB 7335   3.095   9.834  -5.575
   12VAL   MCG1 7336   2.930   9.854  -5.388
   12VAL   MCG2 7337   2.948   9.777  -5.439
   12VAL    CG1 7338   2.945   9.819  -5.417
   12VAL   HG11 7339   2.896   9.887  -5.344
   12VAL   HG12 7340   2.870   9.788  -5.493
   12VAL   HG13 7341   2.981   9.729  -5.364
   12VAL   MCG1 7342   3.055  10.043  -5.556
   12VAL   MCG2 7343   2.981  10.037  -5.499
   12VAL    CG2 7344   3.020  10.033  -5.525
   12VAL   HG21 7345   3.092  10.075  -5.599
   12VAL   HG22 7346   2.919  10.031  -5.571
   12VAL   HG23 7347   3.018  10.099  -5.436
   12VAL      C 7348   3.217   9.751  -5.359
   12VAL      O 7349   3.229   9.675  -5.455
   13PRO      N 7350   3.240   9.714  -5.237
   13PRO     CD 7351   3.208   9.791  -5.117
   13PRO    HD1 7352   3.269   9.888  -5.117
   13PRO    HD2 7353   3.096   9.817  -5.117
   13PRO     CA 7354   3.281   9.581  -5.203
   13PRO     HA 7355   3.361   9.557  -5.271
   13PRO     CB 7356   3.335   9.594  -5.061
   13PRO    HB1 7357   3.329   9.494  -5.004
   13PRO    HB2 7358   3.446   9.625  -5.060
   13PRO     CG 7359   3.245   9.701  -4.997
   13PRO    HG1 7360   3.300   9.760  -4.914
   13PRO    HG2 7361   3.151   9.655  -4.947
   13PRO      C 7362   3.179   9.473  -5.222
   13PRO      O 7363   3.067   9.505  -5.261
   14GLY      N 7364   3.221   9.347  -5.205
   14GLY     HN 7365   3.315   9.324  -5.183
   14GLY     CA 7366   3.131   9.236  -5.218
   14GLY    HA1 7367   3.175   9.156  -5.167
   14GLY    HA2 7368   3.039   9.268  -5.182
   14GLY      C 7369   3.114   9.197  -5.361
   14GLY      O 7370   3.180   9.257  -5.445
   15VAL      N 7371   3.024   9.105  -5.399
   15VAL     HN 7372   2.966   9.058  -5.332
   15VAL     CA 7373   3.002   9.065  -5.535
   15VAL     HA 7374   3.007   9.157  -5.593
   15VAL     CB 7375   3.097   8.967  -5.595
   15VAL     HB 7376   3.194   9.021  -5.603
   15VAL   MCG1 7377   3.171   8.856  -5.493
   15VAL   MCG2 7378   3.084   8.823  -5.508
   15VAL    CG1 7379   3.126   8.846  -5.505
   15VAL   HG11 7380   3.230   8.851  -5.465
   15VAL   HG12 7381   3.055   8.844  -5.419
   15VAL   HG13 7382   3.115   8.751  -5.563
   15VAL   MCG1 7383   3.023   8.903  -5.732
   15VAL   MCG2 7384   3.104   8.939  -5.761
   15VAL    CG2 7385   3.065   8.923  -5.739
   15VAL   HG21 7386   2.967   8.872  -5.743
   15VAL   HG22 7387   3.062   9.012  -5.806
   15VAL   HG23 7388   3.143   8.853  -5.776
   15VAL      C 7389   2.860   9.021  -5.537
   15VAL      O 7390   2.812   8.959  -5.442
   16GLY      N 7391   2.781   9.048  -5.643
   16GLY     HN 7392   2.818   9.089  -5.726
   16GLY     CA 7393   2.641   9.022  -5.646
   16GLY    HA1 7394   2.611   9.042  -5.742
   16GLY    HA2 7395   2.629   8.925  -5.613
   16GLY      C 7396   2.562   9.110  -5.555
   16GLY      O 7397   2.475   9.061  -5.484
   17VAL      N 7398   2.600   9.239  -5.555
   17VAL     HN 7399   2.668   9.276  -5.618
   17VAL     CA 7400   2.542   9.329  -5.461
   17VAL     HA 7401   2.453   9.284  -5.420
   17VAL     CB 7402   2.636   9.374  -5.353
   17VAL     HB 7403   2.591   9.460  -5.300
   17VAL   MCG1 7404   2.651   9.221  -5.284
   17VAL   MCG2 7405   2.658   9.283  -5.213
   17VAL    CG1 7406   2.654   9.258  -5.254
   17VAL   HG11 7407   2.650   9.161  -5.307
   17VAL   HG12 7408   2.751   9.267  -5.201
   17VAL   HG13 7409   2.572   9.260  -5.178
   17VAL   MCG1 7410   2.792   9.437  -5.358
   17VAL   MCG2 7411   2.781   9.388  -5.437
   17VAL    CG2 7412   2.779   9.411  -5.395
   17VAL   HG21 7413   2.827   9.474  -5.318
   17VAL   HG22 7414   2.840   9.319  -5.408
   17VAL   HG23 7415   2.778   9.466  -5.491
   17VAL      C 7416   2.506   9.450  -5.541
   17VAL      O 7417   2.576   9.482  -5.637
   18PRO      N 7418   2.405   9.523  -5.504
   18PRO     CD 7419   2.306   9.481  -5.405
   18PRO    HD1 7420   2.265   9.372  -5.429
   18PRO    HD2 7421   2.353   9.478  -5.296
   18PRO     CA 7422   2.389   9.660  -5.542
   18PRO     HA 7423   2.365   9.657  -5.647
   18PRO     CB 7424   2.271   9.719  -5.465
   18PRO    HB1 7425   2.304   9.786  -5.374
   18PRO    HB2 7426   2.203   9.789  -5.531
   18PRO     CG 7427   2.199   9.590  -5.421
   18PRO    HG1 7428   2.123   9.560  -5.498
   18PRO    HG2 7429   2.145   9.606  -5.324
   18PRO      C 7430   2.510   9.746  -5.533
   18PRO      O 7431   2.596   9.742  -5.444
   19GLY      N 7432   2.517   9.841  -5.628
   19GLY     HN 7433   2.450   9.842  -5.702
   19GLY     CA 7434   2.613   9.946  -5.636
   19GLY    HA1 7435   2.694   9.914  -5.583
   19GLY    HA2 7436   2.628   9.963  -5.736
   19GLY      C 7437   2.567  10.074  -5.575
   19GLY      O 7438   2.465  10.081  -5.507
   20VAL      N 7439   2.643  10.183  -5.594
   20VAL     HN 7440   2.722  10.176  -5.655
   20VAL     CA 7441   2.633  10.316  -5.541
   20VAL     HA 7442   2.563  10.308  -5.459
   20VAL     CB 7443   2.759  10.375  -5.487
   20VAL     HB 7444   2.740  10.476  -5.444
   20VAL   MCG1 7445   2.755  10.271  -5.355
   20VAL   MCG2 7446   2.844  10.271  -5.385
   20VAL    CG1 7447   2.798  10.276  -5.376
   20VAL   HG11 7448   2.708  10.251  -5.314
   20VAL   HG12 7449   2.838  10.182  -5.420
   20VAL   HG13 7450   2.875  10.321  -5.310
   20VAL   MCG1 7451   2.898  10.418  -5.572
   20VAL   MCG2 7452   2.861  10.345  -5.617
   20VAL    CG2 7453   2.874  10.381  -5.589
   20VAL   HG21 7454   2.943  10.464  -5.564
   20VAL   HG22 7455   2.930  10.286  -5.589
   20VAL   HG23 7456   2.833  10.398  -5.691
   20VAL      C 7457   2.569  10.406  -5.641
   20VAL      O 7458   2.584  10.384  -5.761
   21GLY      N 7459   2.495  10.509  -5.598
   21GLY     HN 7460   2.473  10.518  -5.501
   21GLY     CA 7461   2.439  10.614  -5.678
   21GLY    HA1 7462   2.426  10.697  -5.615
   21GLY    HA2 7463   2.504  10.628  -5.759
   21GLY      C 7464   2.306  10.574  -5.731
   21GLY      O 7465   2.237  10.484  -5.683
   22VAL      N 7466   2.249  10.663  -5.814
   22VAL     HN 7467   2.289  10.754  -5.826
   22VAL     CA 7468   2.131  10.641  -5.892
   22VAL     HA 7469   2.057  10.597  -5.826
   22VAL     CB 7470   2.075  10.764  -5.957
   22VAL     HB 7471   2.149  10.801  -6.031
   22VAL   MCG1 7472   1.918  10.717  -5.994
   22VAL   MCG2 7473   1.957  10.742  -6.075
   22VAL    CG1 7474   1.944  10.731  -6.031
   22VAL   HG11 7475   1.868  10.695  -5.959
   22VAL   HG12 7476   1.905  10.822  -6.082
   22VAL   HG13 7477   1.962  10.652  -6.107
   22VAL   MCG1 7478   2.098  10.886  -5.844
   22VAL   MCG2 7479   2.006  10.871  -5.847
   22VAL    CG2 7480   2.053  10.873  -5.851
   22VAL   HG21 7481   2.151  10.917  -5.821
   22VAL   HG22 7482   1.988  10.954  -5.891
   22VAL   HG23 7483   2.004  10.830  -5.761
   22VAL      C 7484   2.164  10.543  -5.999
   22VAL      O 7485   2.259  10.570  -6.071
   23PRO      N 7486   2.099  10.433  -6.023
   23PRO     CD 7487   2.005  10.382  -5.924
   23PRO    HD1 7488   2.053  10.385  -5.818
   23PRO    HD2 7489   1.909  10.448  -5.922
   23PRO     CA 7490   2.127  10.338  -6.127
   23PRO     HA 7491   2.223  10.294  -6.106
   23PRO     CB 7492   2.014  10.236  -6.118
   23PRO    HB1 7493   1.925  10.264  -6.186
   23PRO    HB2 7494   2.048  10.131  -6.152
   23PRO     CG 7495   1.975  10.238  -5.969
   23PRO    HG1 7496   2.035  10.162  -5.909
   23PRO    HG2 7497   1.865  10.211  -5.954
   23PRO      C 7498   2.133  10.396  -6.264
   23PRO      O 7499   2.044  10.465  -6.313
   24GLY      N 7500   2.239  10.361  -6.339
   24GLY     HN 7501   2.301  10.289  -6.307
   24GLY     CA 7502   2.278  10.415  -6.465
   24GLY    HA1 7503   2.339  10.347  -6.505
   24GLY    HA2 7504   2.193  10.434  -6.513
   24GLY      C 7505   2.354  10.543  -6.461
   24GLY      O 7506   2.402  10.590  -6.565
   25VAL      N 7507   2.366  10.607  -6.343
   25VAL     HN 7508   2.317  10.574  -6.263
   25VAL     CA 7509   2.446  10.723  -6.319
   25VAL     HA 7510   2.483  10.755  -6.415
   25VAL     CB 7511   2.357  10.830  -6.262
   25VAL     HB 7512   2.318  10.791  -6.166
   25VAL   MCG1 7513   2.462  10.940  -6.191
   25VAL   MCG2 7514   2.423  10.985  -6.264
   25VAL    CG1 7515   2.438  10.956  -6.229
   25VAL   HG11 7516   2.502  10.938  -6.140
   25VAL   HG12 7517   2.504  10.983  -6.315
   25VAL   HG13 7518   2.370  11.041  -6.208
   25VAL   MCG1 7519   2.214  10.807  -6.347
   25VAL   MCG2 7520   2.246  10.891  -6.372
   25VAL    CG2 7521   2.236  10.848  -6.355
   25VAL   HG21 7522   2.170  10.759  -6.350
   25VAL   HG22 7523   2.177  10.937  -6.324
   25VAL   HG23 7524   2.270  10.862  -6.460
   25VAL      C 7525   2.563  10.700  -6.230
   25VAL      O 7526   2.674  10.750  -6.251
   26GLY      N 7527   2.532  10.613  -6.133
   26GLY     HN 7528   2.438  10.581  -6.122
   26GLY     CA 7529   2.622  10.556  -6.037
   26GLY    HA1 7530   2.686  10.630  -6.014
   26GLY    HA2 7531   2.563  10.521  -5.963
   26GLY      C 7532   2.703  10.441  -6.086
   26GLY      O 7533   2.687  10.400  -6.201
   27VAL      N 7534   2.783  10.376  -6.000
   27VAL     HN 7535   2.785  10.406  -5.905
   27VAL     CA 7536   2.871  10.265  -6.020
   27VAL     HA 7537   2.888  10.263  -6.127
   27VAL     CB 7538   3.004  10.281  -5.954
   27VAL     HB 7539   2.988  10.307  -5.847
   27VAL   MCG1 7540   3.055  10.122  -5.935
   27VAL   MCG2 7541   3.121  10.164  -5.987
   27VAL    CG1 7542   3.084  10.150  -5.961
   27VAL   HG11 7543   3.031  10.070  -5.905
   27VAL   HG12 7544   3.096  10.117  -6.066
   27VAL   HG13 7545   3.185  10.164  -5.916
   27VAL   MCG1 7546   3.117  10.402  -5.988
   27VAL   MCG2 7547   3.055  10.403  -6.058
   27VAL    CG2 7548   3.082  10.397  -6.020
   27VAL   HG21 7549   3.170  10.424  -5.958
   27VAL   HG22 7550   3.117  10.366  -6.121
   27VAL   HG23 7551   3.016  10.486  -6.030
   27VAL      C 7552   2.792  10.142  -5.989
   27VAL      O 7553   2.759  10.134  -5.871
   28PRO      N 7554   2.770  10.041  -6.068
   28PRO     CD 7555   2.804  10.031  -6.209
   28PRO    HD1 7556   2.747  10.111  -6.266
   28PRO    HD2 7557   2.915  10.049  -6.221
   28PRO     CA 7558   2.711   9.919  -6.019
   28PRO     HA 7559   2.627   9.944  -5.956
   28PRO     CB 7560   2.673   9.842  -6.145
   28PRO    HB1 7561   2.686   9.732  -6.129
   28PRO    HB2 7562   2.565   9.860  -6.171
   28PRO     CG 7563   2.765   9.891  -6.258
   28PRO    HG1 7564   2.711   9.893  -6.361
   28PRO    HG2 7565   2.857   9.822  -6.273
   28PRO      C 7566   2.809   9.840  -5.939
   28PRO      O 7567   2.929   9.867  -5.941
   29GLY      N 7568   2.768   9.741  -5.857
   29GLY     HN 7569   2.672   9.735  -5.833
   29GLY     CA 7570   2.847   9.639  -5.797
   29GLY    HA1 7571   2.936   9.685  -5.761
   29GLY    HA2 7572   2.787   9.592  -5.723
   29GLY      C 7573   2.884   9.537  -5.900
   29GLY      O 7574   2.848   9.548  -6.017
   30VAL      N 7575   2.961   9.434  -5.863
   30VAL     HN 7576   2.995   9.423  -5.770
   30VAL     CA 7577   2.999   9.333  -5.957
   30VAL     HA 7578   3.007   9.384  -6.052
   30VAL     CB 7579   3.132   9.273  -5.924
   30VAL     HB 7580   3.124   9.221  -5.826
   30VAL   MCG1 7581   3.224   9.163  -6.012
   30VAL   MCG2 7582   3.141   9.169  -6.056
   30VAL    CG1 7583   3.180   9.171  -6.029
   30VAL   HG11 7584   3.284   9.139  -6.006
   30VAL   HG12 7585   3.114   9.082  -6.028
   30VAL   HG13 7586   3.178   9.217  -6.130
   30VAL   MCG1 7587   3.280   9.354  -5.918
   30VAL   MCG2 7588   3.214   9.419  -5.903
   30VAL    CG2 7589   3.241   9.381  -5.911
   30VAL   HG21 7590   3.342   9.335  -5.925
   30VAL   HG22 7591   3.227   9.459  -5.989
   30VAL   HG23 7592   3.237   9.428  -5.811
   30VAL      C 7593   2.901   9.223  -5.975
   30VAL      O 7594   2.853   9.168  -5.876
   31GLY      N 7595   2.870   9.175  -6.097
   31GLY     HN 7596   2.922   9.206  -6.177
   31GLY     CA 7597   2.768   9.081  -6.130
   31GLY    HA1 7598   2.772   9.074  -6.226
   31GLY    HA2 7599   2.790   9.003  -6.077
   31GLY      C 7600   2.626   9.114  -6.098
   31GLY      O 7601   2.591   9.211  -6.031
   32VAL      N 7602   2.534   9.025  -6.140
   32VAL     HN 7603   2.561   8.946  -6.194
   32VAL     CA 7604   2.394   9.034  -6.113
   32VAL     HA 7605   2.370   9.138  -6.127
   32VAL     CB 7606   2.314   8.957  -6.214
   32VAL     HB 7607   2.322   8.848  -6.193
   32VAL   MCG1 7608   2.158   8.977  -6.155
   32VAL   MCG2 7609   2.164   9.031  -6.231
   32VAL    CG1 7610   2.168   9.002  -6.194
   32VAL   HG11 7611   2.125   8.953  -6.104
   32VAL   HG12 7612   2.163   9.112  -6.180
   32VAL   HG13 7613   2.107   8.974  -6.283
   32VAL   MCG1 7614   2.402   8.975  -6.356
   32VAL   MCG2 7615   2.314   8.998  -6.377
   32VAL    CG2 7616   2.356   8.985  -6.359
   32VAL   HG21 7617   2.465   8.966  -6.372
   32VAL   HG22 7618   2.300   8.919  -6.429
   32VAL   HG23 7619   2.334   9.091  -6.385
   32VAL      C 7620   2.364   9.005  -5.970
   32VAL      O 7621   2.391   8.895  -5.923
   33PRO      N 7622   2.313   9.090  -5.886
   33PRO     CD 7623   2.278   9.226  -5.925
   33PRO    HD1 7624   2.373   9.284  -5.955
   33PRO    HD2 7625   2.206   9.223  -6.016
   33PRO     CA 7626   2.272   9.053  -5.753
   33PRO     HA 7627   2.363   9.057  -5.695
   33PRO     CB 7628   2.182   9.168  -5.709
   33PRO    HB1 7629   2.074   9.138  -5.716
   33PRO    HB2 7630   2.203   9.195  -5.602
   33PRO     CG 7631   2.211   9.288  -5.801
   33PRO    HG1 7632   2.280   9.364  -5.750
   33PRO    HG2 7633   2.115   9.344  -5.829
   33PRO      C 7634   2.214   8.919  -5.723
   33PRO      O 7635   2.136   8.860  -5.797
   34GLY      N 7636   2.255   8.870  -5.605
   34GLY     HN 7637   2.325   8.916  -5.550
   34GLY     CA 7638   2.202   8.750  -5.549
   34GLY    HA1 7639   2.180   8.688  -5.629
   34GLY    HA2 7640   2.273   8.715  -5.483
   34GLY      C 7641   2.076   8.772  -5.473
   34GLY      O 7642   2.005   8.871  -5.493
   35VAL      N 7643   2.032   8.668  -5.401
   35VAL     HN 7644   2.084   8.583  -5.391
   35VAL     CA 7645   1.906   8.675  -5.335
   35VAL     HA 7646   1.831   8.684  -5.412
   35VAL     CB 7647   1.880   8.550  -5.256
   35VAL     HB 7648   1.775   8.553  -5.222
   35VAL   MCG1 7649   1.942   8.431  -5.357
   35VAL   MCG2 7650   1.850   8.419  -5.356
   35VAL    CG1 7651   1.895   8.431  -5.352
   35VAL   HG11 7652   2.002   8.415  -5.377
   35VAL   HG12 7653   1.855   8.338  -5.305
   35VAL   HG13 7654   1.839   8.450  -5.446
   35VAL   MCG1 7655   1.946   8.576  -5.103
   35VAL   MCG2 7656   2.002   8.514  -5.145
   35VAL    CG2 7657   1.969   8.545  -5.130
   35VAL   HG21 7658   1.929   8.613  -5.052
   35VAL   HG22 7659   1.973   8.442  -5.090
   35VAL   HG23 7660   2.073   8.577  -5.156
   35VAL      C 7661   1.886   8.789  -5.236
   35VAL    OT1 7662   1.969   8.844  -5.166
   35VAL    OT2 7663   1.752   8.830  -5.229
   35VAL    HT2 7664   1.735   8.902  -5.168
    1GLY      N 7665   6.911   7.675  -4.828
    1GLY    HT1 7666   6.885   7.585  -4.792
    1GLY    HT2 7667   6.989   7.737  -4.823
    1GLY     CA 7668   6.805   7.731  -4.909
    1GLY    HA1 7669   6.725   7.663  -4.912
    1GLY    HA2 7670   6.777   7.824  -4.869
    1GLY      C 7671   6.853   7.753  -5.049
    1GLY      O 7672   6.947   7.829  -5.071
    2VAL      N 7673   6.786   7.685  -5.144
    2VAL     HN 7674   6.722   7.613  -5.120
    2VAL     CA 7675   6.799   7.708  -5.284
    2VAL     HA 7676   6.904   7.704  -5.308
    2VAL     CB 7677   6.724   7.609  -5.368
    2VAL     HB 7678   6.615   7.631  -5.367
    2VAL   MCG1 7679   6.758   7.569  -5.528
    2VAL   MCG2 7680   6.801   7.650  -5.512
    2VAL    CG1 7681   6.777   7.609  -5.513
    2VAL   HG11 7682   6.742   7.519  -5.566
    2VAL   HG12 7683   6.740   7.700  -5.566
    2VAL   HG13 7684   6.888   7.610  -5.513
    2VAL   MCG1 7685   6.796   7.462  -5.328
    2VAL   MCG2 7686   6.707   7.457  -5.299
    2VAL    CG2 7687   6.750   7.467  -5.316
    2VAL   HG21 7688   6.856   7.437  -5.336
    2VAL   HG22 7689   6.731   7.462  -5.207
    2VAL   HG23 7690   6.683   7.394  -5.367
    2VAL      C 7691   6.748   7.844  -5.318
    2VAL      O 7692   6.640   7.873  -5.267
    3PRO      N 7693   6.802   7.936  -5.392
    3PRO     CD 7694   6.924   7.914  -5.469
    3PRO    HD1 7695   6.995   7.842  -5.411
    3PRO    HD2 7696   6.898   7.864  -5.571
    3PRO     CA 7697   6.758   8.072  -5.394
    3PRO     HA 7698   6.762   8.104  -5.291
    3PRO     CB 7699   6.864   8.149  -5.473
    3PRO    HB1 7700   6.825   8.179  -5.575
    3PRO    HB2 7701   6.893   8.244  -5.419
    3PRO     CG 7702   6.984   8.054  -5.486
    3PRO    HG1 7703   7.064   8.076  -5.406
    3PRO    HG2 7704   7.036   8.066  -5.588
    3PRO      C 7705   6.620   8.106  -5.439
    3PRO      O 7706   6.585   8.087  -5.555
    4GLY      N 7707   6.543   8.168  -5.348
    4GLY     HN 7708   6.576   8.189  -5.256
    4GLY     CA 7709   6.408   8.209  -5.375
    4GLY    HA1 7710   6.388   8.282  -5.307
    4GLY    HA2 7711   6.407   8.235  -5.473
    4GLY      C 7712   6.307   8.101  -5.356
    4GLY      O 7713   6.195   8.118  -5.404
    5VAL      N 7714   6.344   7.989  -5.293
    5VAL     HN 7715   6.437   7.980  -5.258
    5VAL     CA 7716   6.264   7.873  -5.268
    5VAL     HA 7717   6.166   7.894  -5.308
    5VAL     CB 7718   6.319   7.751  -5.336
    5VAL     HB 7719   6.417   7.729  -5.289
    5VAL   MCG1 7720   6.190   7.644  -5.338
    5VAL   MCG2 7721   6.262   7.598  -5.298
    5VAL    CG1 7722   6.230   7.627  -5.319
    5VAL   HG11 7723   6.129   7.647  -5.359
    5VAL   HG12 7724   6.274   7.541  -5.374
    5VAL   HG13 7725   6.222   7.600  -5.211
    5VAL   MCG1 7726   6.316   7.813  -5.492
    5VAL   MCG2 7727   6.378   7.744  -5.493
    5VAL    CG2 7728   6.346   7.777  -5.485
    5VAL   HG21 7729   6.283   7.861  -5.521
    5VAL   HG22 7730   6.453   7.803  -5.501
    5VAL   HG23 7731   6.322   7.686  -5.545
    5VAL      C 7732   6.249   7.849  -5.121
    5VAL      O 7733   6.331   7.791  -5.050
    6GLY      N 7734   6.128   7.874  -5.069
    6GLY     HN 7735   6.055   7.909  -5.127
    6GLY     CA 7736   6.089   7.855  -4.933
    6GLY    HA1 7737   6.173   7.831  -4.885
    6GLY    HA2 7738   6.044   7.940  -4.907
    6GLY      C 7739   5.992   7.745  -4.907
    6GLY      O 7740   5.962   7.720  -4.790
    7VAL      N 7741   5.943   7.678  -5.012
    7VAL     HN 7742   5.978   7.691  -5.105
    7VAL     CA 7743   5.837   7.583  -4.997
    7VAL     HA 7744   5.771   7.621  -4.920
    7VAL     CB 7745   5.763   7.570  -5.127
    7VAL     HB 7746   5.836   7.530  -5.200
    7VAL   MCG1 7747   5.636   7.470  -5.174
    7VAL   MCG2 7748   5.641   7.465  -5.081
    7VAL    CG1 7749   5.644   7.472  -5.127
    7VAL   HG11 7750   5.610   7.454  -5.231
    7VAL   HG12 7751   5.675   7.375  -5.082
    7VAL   HG13 7752   5.560   7.515  -5.069
    7VAL   MCG1 7753   5.712   7.730  -5.135
    7VAL   MCG2 7754   5.734   7.705  -5.223
    7VAL    CG2 7755   5.725   7.711  -5.177
    7VAL   HG21 7756   5.691   7.773  -5.091
    7VAL   HG22 7757   5.813   7.759  -5.224
    7VAL   HG23 7758   5.643   7.704  -5.251
    7VAL      C 7759   5.883   7.447  -4.958
    7VAL      O 7760   5.961   7.396  -5.038
    8PRO      N 7761   5.845   7.384  -4.851
    8PRO     CD 7762   5.743   7.437  -4.761
    8PRO    HD1 7763   5.768   7.547  -4.735
    8PRO    HD2 7764   5.640   7.434  -4.814
    8PRO     CA 7765   5.924   7.279  -4.791
    8PRO     HA 7766   6.010   7.330  -4.751
    8PRO     CB 7767   5.838   7.230  -4.675
    8PRO    HB1 7768   5.778   7.139  -4.705
    8PRO    HB2 7769   5.903   7.199  -4.588
    8PRO     CG 7770   5.746   7.347  -4.637
    8PRO    HG1 7771   5.786   7.403  -4.546
    8PRO    HG2 7772   5.641   7.310  -4.610
    8PRO      C 7773   5.981   7.167  -4.871
    8PRO      O 7774   6.100   7.141  -4.856
    9GLY      N 7775   5.905   7.096  -4.957
    9GLY     HN 7776   5.814   7.126  -4.984
    9GLY     CA 7777   5.950   6.974  -5.015
    9GLY    HA1 7778   6.013   6.925  -4.943
    9GLY    HA2 7779   5.863   6.918  -5.044
    9GLY      C 7780   6.030   7.006  -5.136
    9GLY      O 7781   6.072   6.914  -5.206
   10VAL      N 7782   6.058   7.134  -5.168
   10VAL     HN 7783   6.030   7.209  -5.109
   10VAL     CA 7784   6.128   7.174  -5.286
   10VAL     HA 7785   6.128   7.087  -5.350
   10VAL     CB 7786   6.048   7.280  -5.354
   10VAL     HB 7787   6.062   7.380  -5.307
   10VAL   MCG1 7788   6.070   7.238  -5.516
   10VAL   MCG2 7789   6.090   7.329  -5.510
   10VAL    CG1 7790   6.078   7.283  -5.505
   10VAL   HG11 7791   6.064   7.182  -5.549
   10VAL   HG12 7792   6.011   7.355  -5.556
   10VAL   HG13 7793   6.184   7.315  -5.522
   10VAL   MCG1 7794   5.885   7.267  -5.395
   10VAL   MCG2 7795   5.899   7.208  -5.323
   10VAL    CG2 7796   5.900   7.240  -5.359
   10VAL   HG21 7797   5.847   7.295  -5.440
   10VAL   HG22 7798   5.890   7.131  -5.378
   10VAL   HG23 7799   5.851   7.263  -5.262
   10VAL      C 7800   6.271   7.207  -5.261
   10VAL      O 7801   6.310   7.273  -5.164
   11GLY      N 7802   6.365   7.160  -5.346
   11GLY     HN 7803   6.339   7.103  -5.423
   11GLY     CA 7804   6.505   7.185  -5.335
   11GLY    HA1 7805   6.544   7.155  -5.422
   11GLY    HA2 7806   6.513   7.282  -5.312
   11GLY      C 7807   6.577   7.110  -5.228
   11GLY      O 7808   6.676   7.156  -5.173
   12VAL      N 7809   6.519   6.995  -5.189
   12VAL     HN 7810   6.435   6.963  -5.232
   12VAL     CA 7811   6.568   6.909  -5.086
   12VAL     HA 7812   6.624   6.969  -5.015
   12VAL     CB 7813   6.451   6.841  -5.020
   12VAL     HB 7814   6.392   6.783  -5.095
   12VAL   MCG1 7815   6.466   6.736  -4.890
   12VAL   MCG2 7816   6.553   6.751  -4.921
   12VAL    CG1 7817   6.507   6.748  -4.911
   12VAL   HG11 7818   6.424   6.708  -4.849
   12VAL   HG12 7819   6.561   6.663  -4.957
   12VAL   HG13 7820   6.577   6.804  -4.845
   12VAL   MCG1 7821   6.337   6.932  -4.936
   12VAL   MCG2 7822   6.389   6.993  -4.984
   12VAL    CG2 7823   6.367   6.957  -4.963
   12VAL   HG21 7824   6.289   6.917  -4.895
   12VAL   HG22 7825   6.432   7.026  -4.905
   12VAL   HG23 7826   6.319   7.013  -5.045
   12VAL      C 7827   6.656   6.805  -5.146
   12VAL      O 7828   6.599   6.730  -5.225
   13PRO      N 7829   6.782   6.787  -5.120
   13PRO     CD 7830   6.853   6.853  -5.012
   13PRO    HD1 7831   6.869   6.964  -5.037
   13PRO    HD2 7832   6.792   6.846  -4.915
   13PRO     CA 7833   6.866   6.695  -5.190
   13PRO     HA 7834   6.856   6.719  -5.295
   13PRO     CB 7835   7.007   6.726  -5.142
   13PRO    HB1 7836   7.074   6.633  -5.143
   13PRO    HB2 7837   7.059   6.804  -5.209
   13PRO     CG 7838   6.988   6.779  -4.999
   13PRO    HG1 7839   7.074   6.850  -4.965
   13PRO    HG2 7840   6.984   6.694  -4.920
   13PRO      C 7841   6.834   6.550  -5.179
   13PRO      O 7842   6.804   6.508  -5.067
   14GLY      N 7843   6.838   6.476  -5.291
   14GLY     HN 7844   6.859   6.515  -5.380
   14GLY     CA 7845   6.812   6.335  -5.290
   14GLY    HA1 7846   6.897   6.290  -5.253
   14GLY    HA2 7847   6.725   6.322  -5.235
   14GLY      C 7848   6.788   6.282  -5.427
   14GLY      O 7849   6.817   6.165  -5.451
   15VAL      N 7850   6.726   6.361  -5.517
   15VAL     HN 7851   6.698   6.453  -5.492
   15VAL     CA 7852   6.694   6.325  -5.652
   15VAL     HA 7853   6.669   6.220  -5.652
   15VAL     CB 7854   6.583   6.406  -5.711
   15VAL     HB 7855   6.613   6.513  -5.709
   15VAL   MCG1 7856   6.559   6.319  -5.853
   15VAL   MCG2 7857   6.554   6.410  -5.877
   15VAL    CG1 7858   6.558   6.366  -5.858
   15VAL   HG11 7859   6.557   6.256  -5.868
   15VAL   HG12 7860   6.460   6.406  -5.892
   15VAL   HG13 7861   6.638   6.408  -5.923
   15VAL   MCG1 7862   6.426   6.420  -5.653
   15VAL   MCG2 7863   6.469   6.358  -5.597
   15VAL    CG2 7864   6.454   6.390  -5.629
   15VAL   HG21 7865   6.374   6.455  -5.671
   15VAL   HG22 7866   6.420   6.284  -5.632
   15VAL   HG23 7867   6.472   6.419  -5.523
   15VAL      C 7868   6.818   6.346  -5.732
   15VAL      O 7869   6.879   6.452  -5.742
   16GLY      N 7870   6.860   6.232  -5.789
   16GLY     HN 7871   6.807   6.148  -5.783
   16GLY     CA 7872   6.983   6.221  -5.862
   16GLY    HA1 7873   6.968   6.148  -5.934
   16GLY    HA2 7874   7.004   6.316  -5.897
   16GLY      C 7875   7.096   6.177  -5.775
   16GLY      O 7876   7.207   6.171  -5.827
   17VAL      N 7877   7.077   6.147  -5.646
   17VAL     HN 7878   6.985   6.151  -5.606
   17VAL     CA 7879   7.177   6.108  -5.552
   17VAL     HA 7880   7.274   6.126  -5.597
   17VAL     CB 7881   7.164   6.184  -5.423
   17VAL     HB 7882   7.069   6.153  -5.375
   17VAL   MCG1 7883   7.315   6.170  -5.350
   17VAL   MCG2 7884   7.254   6.130  -5.291
   17VAL    CG1 7885   7.279   6.152  -5.325
   17VAL   HG11 7886   7.375   6.188  -5.367
   17VAL   HG12 7887   7.261   6.201  -5.228
   17VAL   HG13 7888   7.286   6.042  -5.309
   17VAL   MCG1 7889   7.204   6.342  -5.461
   17VAL   MCG2 7890   7.117   6.345  -5.426
   17VAL    CG2 7891   7.161   6.336  -5.443
   17VAL   HG21 7892   7.257   6.371  -5.486
   17VAL   HG22 7893   7.078   6.364  -5.511
   17VAL   HG23 7894   7.145   6.387  -5.345
   17VAL      C 7895   7.158   5.961  -5.533
   17VAL      O 7896   7.055   5.930  -5.474
   18PRO      N 7897   7.241   5.870  -5.574
   18PRO     CD 7898   7.356   5.903  -5.657
   18PRO    HD1 7899   7.320   5.955  -5.753
   18PRO    HD2 7900   7.425   5.975  -5.600
   18PRO     CA 7901   7.217   5.729  -5.566
   18PRO     HA 7902   7.114   5.709  -5.592
   18PRO     CB 7903   7.319   5.663  -5.658
   18PRO    HB1 7904   7.366   5.573  -5.609
   18PRO    HB2 7905   7.270   5.628  -5.753
   18PRO     CG 7906   7.426   5.770  -5.688
   18PRO    HG1 7907   7.461   5.765  -5.797
   18PRO    HG2 7908   7.519   5.755  -5.623
   18PRO      C 7909   7.244   5.676  -5.429
   18PRO      O 7910   7.337   5.721  -5.363
   19GLY      N 7911   7.162   5.582  -5.378
   19GLY     HN 7912   7.078   5.558  -5.426
   19GLY     CA 7913   7.182   5.509  -5.257
   19GLY    HA1 7914   7.130   5.422  -5.268
   19GLY    HA2 7915   7.283   5.500  -5.246
   19GLY      C 7916   7.130   5.577  -5.135
   19GLY      O 7917   7.163   5.546  -5.021
   20VAL      N 7918   7.034   5.668  -5.158
   20VAL     HN 7919   7.001   5.689  -5.250
   20VAL     CA 7920   6.973   5.741  -5.051
   20VAL     HA 7921   7.041   5.730  -4.968
   20VAL     CB 7922   6.956   5.888  -5.075
   20VAL     HB 7923   6.887   5.899  -5.161
   20VAL   MCG1 7924   6.892   5.996  -4.963
   20VAL   MCG2 7925   6.872   5.910  -4.931
   20VAL    CG1 7926   6.886   5.950  -4.953
   20VAL   HG11 7927   6.890   6.061  -4.958
   20VAL   HG12 7928   6.779   5.919  -4.951
   20VAL   HG13 7929   6.935   5.916  -4.859
   20VAL   MCG1 7930   7.071   6.002  -5.122
   20VAL   MCG2 7931   7.117   5.922  -5.111
   20VAL    CG2 7932   7.087   5.958  -5.114
   20VAL   HG21 7933   7.068   6.066  -5.137
   20VAL   HG22 7934   7.161   5.951  -5.031
   20VAL   HG23 7935   7.131   5.910  -5.205
   20VAL      C 7936   6.849   5.668  -5.012
   20VAL      O 7937   6.825   5.653  -4.892
   21GLY      N 7938   6.770   5.611  -5.105
   21GLY     HN 7939   6.795   5.617  -5.201
   21GLY     CA 7940   6.648   5.540  -5.084
   21GLY    HA1 7941   6.615   5.513  -5.177
   21GLY    HA2 7942   6.670   5.464  -5.019
   21GLY      C 7943   6.541   5.623  -5.021
   21GLY      O 7944   6.543   5.746  -5.010
   22VAL      N 7945   6.441   5.547  -4.974
   22VAL     HN 7946   6.449   5.448  -4.970
   22VAL     CA 7947   6.316   5.599  -4.926
   22VAL     HA 7948   6.330   5.706  -4.921
   22VAL     CB 7949   6.203   5.571  -5.019
   22VAL     HB 7950   6.107   5.582  -4.964
   22VAL   MCG1 7951   6.246   5.657  -5.157
   22VAL   MCG2 7952   6.162   5.688  -5.133
   22VAL    CG1 7953   6.204   5.668  -5.139
   22VAL   HG11 7954   6.299   5.657  -5.196
   22VAL   HG12 7955   6.119   5.646  -5.207
   22VAL   HG13 7956   6.195   5.773  -5.103
   22VAL   MCG1 7957   6.164   5.425  -5.094
   22VAL   MCG2 7958   6.255   5.421  -5.073
   22VAL    CG2 7959   6.209   5.430  -5.080
   22VAL   HG21 7960   6.109   5.400  -5.119
   22VAL   HG22 7961   6.282   5.428  -5.165
   22VAL   HG23 7962   6.242   5.357  -5.004
   22VAL      C 7963   6.285   5.553  -4.787
   22VAL      O 7964   6.329   5.446  -4.746
   23PRO      N 7965   6.209   5.622  -4.708
   23PRO     CD 7966   6.183   5.764  -4.725
   23PRO    HD1 7967   6.278   5.816  -4.763
   23PRO    HD2 7968   6.100   5.779  -4.803
   23PRO     CA 7969   6.177   5.581  -4.574
   23PRO     HA 7970   6.271   5.572  -4.522
   23PRO     CB 7971   6.091   5.691  -4.514
   23PRO    HB1 7972   5.978   5.673  -4.531
   23PRO    HB2 7973   6.104   5.699  -4.399
   23PRO     CG 7974   6.141   5.817  -4.587
   23PRO    HG1 7975   6.229   5.866  -4.531
   23PRO    HG2 7976   6.059   5.897  -4.595
   23PRO      C 7977   6.106   5.451  -4.556
   23PRO      O 7978   6.028   5.416  -4.644
   24GLY      N 7979   6.144   5.381  -4.448
   24GLY     HN 7980   6.213   5.417  -4.386
   24GLY     CA 7981   6.094   5.253  -4.409
   24GLY    HA1 7982   6.068   5.202  -4.497
   24GLY    HA2 7983   6.168   5.208  -4.350
   24GLY      C 7984   5.971   5.268  -4.326
   24GLY      O 7985   5.875   5.335  -4.366
   25VAL      N 7986   5.971   5.220  -4.200
   25VAL     HN 7987   6.044   5.158  -4.173
   25VAL     CA 7988   5.879   5.245  -4.094
   25VAL     HA 7989   5.844   5.346  -4.112
   25VAL     CB 7990   5.758   5.158  -4.086
   25VAL     HB 7991   5.710   5.161  -4.186
   25VAL   MCG1 7992   5.811   5.014  -4.017
   25VAL   MCG2 7993   5.767   4.990  -4.096
   25VAL    CG1 7994   5.788   5.009  -4.058
   25VAL   HG11 7995   5.844   4.999  -3.963
   25VAL   HG12 7996   5.693   4.952  -4.050
   25VAL   HG13 7997   5.848   4.966  -4.140
   25VAL   MCG1 7998   5.676   5.203  -3.946
   25VAL   MCG2 7999   5.623   5.232  -4.018
   25VAL    CG2 8000   5.655   5.215  -3.987
   25VAL   HG21 8001   5.688   5.197  -3.883
   25VAL   HG22 8002   5.643   5.324  -4.003
   25VAL   HG23 8003   5.556   5.166  -4.002
   25VAL      C 8004   5.958   5.253  -3.968
   25VAL      O 8005   6.061   5.186  -3.958
   26GLY      N 8006   5.921   5.341  -3.873
   26GLY     HN 8007   5.841   5.398  -3.885
   26GLY     CA 8008   5.990   5.361  -3.749
   26GLY    HA1 8009   6.081   5.393  -3.775
   26GLY    HA2 8010   5.932   5.424  -3.698
   26GLY      C 8011   6.010   5.241  -3.664
   26GLY      O 8012   5.929   5.148  -3.665
   27VAL      N 8013   6.117   5.236  -3.584
   27VAL     HN 8014   6.190   5.304  -3.590
   27VAL     CA 8015   6.136   5.135  -3.484
   27VAL     HA 8016   6.086   5.046  -3.518
   27VAL     CB 8017   6.283   5.109  -3.464
   27VAL     HB 8018   6.323   5.182  -3.390
   27VAL   MCG1 8019   6.342   4.970  -3.390
   27VAL   MCG2 8020   6.255   4.950  -3.417
   27VAL    CG1 8021   6.298   4.967  -3.406
   27VAL   HG11 8022   6.399   4.954  -3.362
   27VAL   HG12 8023   6.221   4.950  -3.328
   27VAL   HG13 8024   6.284   4.892  -3.487
   27VAL   MCG1 8025   6.332   5.101  -3.624
   27VAL   MCG2 8026   6.402   5.142  -3.578
   27VAL    CG2 8027   6.363   5.121  -3.595
   27VAL   HG21 8028   6.305   5.078  -3.679
   27VAL   HG22 8029   6.385   5.228  -3.616
   27VAL   HG23 8030   6.459   5.066  -3.585
   27VAL      C 8031   6.072   5.182  -3.358
   27VAL      O 8032   6.075   5.302  -3.329
   28PRO      N 8033   5.996   5.107  -3.284
   28PRO     CD 8034   5.922   4.988  -3.323
   28PRO    HD1 8035   5.879   5.005  -3.426
   28PRO    HD2 8036   5.993   4.901  -3.326
   28PRO     CA 8037   5.949   5.152  -3.156
   28PRO     HA 8038   5.915   5.254  -3.168
   28PRO     CB 8039   5.838   5.060  -3.106
   28PRO    HB1 8040   5.870   5.004  -3.012
   28PRO    HB2 8041   5.745   5.120  -3.078
   28PRO     CG 8042   5.810   4.963  -3.221
   28PRO    HG1 8043   5.707   4.982  -3.267
   28PRO    HG2 8044   5.810   4.855  -3.185
   28PRO      C 8045   6.068   5.156  -3.066
   28PRO      O 8046   6.145   5.060  -3.064
   29GLY      N 8047   6.064   5.261  -2.983
   29GLY     HN 8048   5.991   5.329  -2.993
   29GLY     CA 8049   6.154   5.293  -2.877
   29GLY    HA1 8050   6.097   5.337  -2.803
   29GLY    HA2 8051   6.201   5.204  -2.851
   29GLY      C 8052   6.259   5.390  -2.918
   29GLY      O 8053   6.362   5.405  -2.853
   30VAL      N 8054   6.241   5.461  -3.030
   30VAL     HN 8055   6.163   5.440  -3.089
   30VAL     CA 8056   6.319   5.569  -3.082
   30VAL     HA 8057   6.395   5.592  -3.009
   30VAL     CB 8058   6.382   5.537  -3.215
   30VAL     HB 8059   6.299   5.524  -3.288
   30VAL   MCG1 8060   6.514   5.637  -3.242
   30VAL   MCG2 8061   6.450   5.661  -3.306
   30VAL    CG1 8062   6.477   5.644  -3.271
   30VAL   HG11 8063   6.573   5.644  -3.214
   30VAL   HG12 8064   6.500   5.622  -3.378
   30VAL   HG13 8065   6.431   5.744  -3.264
   30VAL   MCG1 8066   6.488   5.414  -3.172
   30VAL   MCG2 8067   6.439   5.382  -3.244
   30VAL    CG2 8068   6.460   5.405  -3.208
   30VAL   HG21 8069   6.534   5.408  -3.126
   30VAL   HG22 8070   6.390   5.320  -3.190
   30VAL   HG23 8071   6.513   5.387  -3.304
   30VAL      C 8072   6.230   5.687  -3.099
   30VAL      O 8073   6.123   5.682  -3.159
   31GLY      N 8074   6.271   5.797  -3.033
   31GLY     HN 8075   6.358   5.793  -2.985
   31GLY     CA 8076   6.210   5.925  -3.018
   31GLY    HA1 8077   6.121   5.907  -2.975
   31GLY    HA2 8078   6.276   5.980  -2.966
   31GLY      C 8079   6.183   5.998  -3.145
   31GLY      O 8080   6.244   5.964  -3.246
   32VAL      N 8081   6.093   6.098  -3.148
   32VAL     HN 8082   6.042   6.120  -3.065
   32VAL     CA 8083   6.056   6.184  -3.257
   32VAL     HA 8084   6.097   6.136  -3.345
   32VAL     CB 8085   5.907   6.186  -3.273
   32VAL     HB 8086   5.863   6.240  -3.187
   32VAL   MCG1 8087   5.818   6.257  -3.397
   32VAL   MCG2 8088   5.908   6.267  -3.421
   32VAL    CG1 8089   5.865   6.258  -3.402
   32VAL   HG11 8090   5.754   6.265  -3.408
   32VAL   HG12 8091   5.908   6.361  -3.404
   32VAL   HG13 8092   5.902   6.202  -3.491
   32VAL   MCG1 8093   5.799   6.059  -3.295
   32VAL   MCG2 8094   5.881   6.020  -3.271
   32VAL    CG2 8095   5.843   6.046  -3.283
   32VAL   HG21 8096   5.736   6.055  -3.312
   32VAL   HG22 8097   5.896   5.985  -3.359
   32VAL   HG23 8098   5.850   5.995  -3.184
   32VAL      C 8099   6.128   6.313  -3.242
   32VAL      O 8100   6.109   6.384  -3.143
   33PRO      N 8101   6.210   6.364  -3.330
   33PRO     CD 8102   6.278   6.283  -3.429
   33PRO    HD1 8103   6.311   6.185  -3.382
   33PRO    HD2 8104   6.207   6.261  -3.515
   33PRO     CA 8105   6.272   6.493  -3.320
   33PRO     HA 8106   6.326   6.493  -3.227
   33PRO     CB 8107   6.368   6.509  -3.437
   33PRO    HB1 8108   6.321   6.568  -3.524
   33PRO    HB2 8109   6.463   6.566  -3.407
   33PRO     CG 8110   6.400   6.364  -3.478
   33PRO    HG1 8111   6.497   6.327  -3.430
   33PRO    HG2 8112   6.414   6.354  -3.591
   33PRO      C 8113   6.187   6.616  -3.317
   33PRO      O 8114   6.075   6.626  -3.367
   34GLY      N 8115   6.240   6.719  -3.250
   34GLY     HN 8116   6.334   6.716  -3.215
   34GLY     CA 8117   6.169   6.840  -3.223
   34GLY    HA1 8118   6.240   6.910  -3.207
   34GLY    HA2 8119   6.108   6.854  -3.302
   34GLY      C 8120   6.083   6.836  -3.101
   34GLY      O 8121   6.077   6.937  -3.031
   35VAL      N 8122   6.017   6.724  -3.066
   35VAL     HN 8123   6.037   6.641  -3.117
   35VAL     CA 8124   5.919   6.696  -2.966
   35VAL     HA 8125   5.842   6.772  -2.977
   35VAL     CB 8126   5.856   6.561  -2.981
   35VAL     HB 8127   5.930   6.480  -2.963
   35VAL   MCG1 8128   5.709   6.582  -2.902
   35VAL   MCG2 8129   5.761   6.526  -2.847
   35VAL    CG1 8130   5.741   6.554  -2.880
   35VAL   HG11 8131   5.655   6.615  -2.915
   35VAL   HG12 8132   5.708   6.449  -2.866
   35VAL   HG13 8133   5.774   6.594  -2.781
   35VAL   MCG1 8134   5.755   6.575  -3.115
   35VAL   MCG2 8135   5.823   6.516  -3.140
   35VAL    CG2 8136   5.792   6.546  -3.120
   35VAL   HG21 8137   5.700   6.608  -3.127
   35VAL   HG22 8138   5.864   6.579  -3.199
   35VAL   HG23 8139   5.765   6.440  -3.139
   35VAL      C 8140   5.984   6.717  -2.830
   35VAL    OT1 8141   5.939   6.790  -2.743
   35VAL    OT2 8142   6.095   6.637  -2.801
   35VAL    HT2 8143   6.120   6.634  -2.708
    1GLY      N 8144  12.338   6.286  -9.327
    1GLY    HT1 8145  12.379   6.376  -9.315
    1GLY    HT2 8146  12.287   6.236  -9.397
    1GLY     CA 8147  12.358   6.203  -9.209
    1GLY    HA1 8148  12.412   6.259  -9.137
    1GLY    HA2 8149  12.264   6.172  -9.174
    1GLY      C 8150  12.438   6.082  -9.245
    1GLY      O 8151  12.519   6.037  -9.165
    2VAL      N 8152  12.410   6.015  -9.358
    2VAL     HN 8153  12.336   6.047  -9.417
    2VAL     CA 8154  12.474   5.898  -9.409
    2VAL     HA 8155  12.489   5.832  -9.324
    2VAL     CB 8156  12.392   5.826  -9.512
    2VAL     HB 8157  12.391   5.889  -9.603
    2VAL   MCG1 8158  12.444   5.666  -9.512
    2VAL   MCG2 8159  12.472   5.703  -9.593
    2VAL    CG1 8160  12.455   5.691  -9.551
    2VAL   HG11 8161  12.439   5.617  -9.470
    2VAL   HG12 8162  12.409   5.653  -9.644
    2VAL   HG13 8163  12.564   5.703  -9.567
    2VAL   MCG1 8164  12.224   5.829  -9.503
    2VAL   MCG2 8165  12.253   5.768  -9.438
    2VAL    CG2 8166  12.246   5.800  -9.472
    2VAL   HG21 8167  12.178   5.861  -9.535
    2VAL   HG22 8168  12.221   5.692  -9.487
    2VAL   HG23 8169  12.230   5.826  -9.366
    2VAL      C 8170  12.609   5.934  -9.462
    2VAL      O 8171  12.607   5.997  -9.568
    3PRO      N 8172  12.728   5.920  -9.413
    3PRO     CD 8173  12.752   5.840  -9.294
    3PRO    HD1 8174  12.664   5.853  -9.219
    3PRO    HD2 8175  12.759   5.728  -9.322
    3PRO     CA 8176  12.840   6.004  -9.441
    3PRO     HA 8177  12.804   6.095  -9.487
    3PRO     CB 8178  12.904   6.029  -9.304
    3PRO    HB1 8179  13.016   6.059  -9.312
    3PRO    HB2 8180  12.852   6.116  -9.246
    3PRO     CG 8181  12.884   5.893  -9.236
    3PRO    HG1 8182  12.879   5.903  -9.122
    3PRO    HG2 8183  12.971   5.822  -9.258
    3PRO      C 8184  12.926   5.933  -9.540
    3PRO      O 8185  12.936   5.811  -9.542
    4GLY      N 8186  12.993   6.005  -9.632
    4GLY     HN 8187  12.990   6.105  -9.632
    4GLY     CA 8188  13.073   5.949  -9.736
    4GLY    HA1 8189  13.128   6.026  -9.773
    4GLY    HA2 8190  13.124   5.872  -9.693
    4GLY      C 8191  12.995   5.892  -9.850
    4GLY      O 8192  13.038   5.792  -9.908
    5VAL      N 8193  12.883   5.957  -9.886
    5VAL     HN 8194  12.856   6.043  -9.843
    5VAL     CA 8195  12.795   5.909  -9.988
    5VAL     HA 8196  12.832   5.814 -10.022
    5VAL     CB 8197  12.658   5.894  -9.928
    5VAL     HB 8198  12.592   5.857 -10.009
    5VAL   MCG1 8199  12.684   5.805  -9.787
    5VAL   MCG2 8200  12.648   5.745  -9.850
    5VAL    CG1 8201  12.666   5.781  -9.824
    5VAL   HG11 8202  12.707   5.819  -9.728
    5VAL   HG12 8203  12.564   5.740  -9.805
    5VAL   HG13 8204  12.731   5.699  -9.861
    5VAL   MCG1 8205  12.628   6.037  -9.844
    5VAL   MCG2 8206  12.560   6.029  -9.908
    5VAL    CG2 8207  12.597   6.026  -9.879
    5VAL   HG21 8208  12.658   6.068  -9.795
    5VAL   HG22 8209  12.595   6.100  -9.961
    5VAL   HG23 8210  12.493   6.009  -9.842
    5VAL      C 8211  12.805   6.009 -10.098
    5VAL      O 8212  12.861   6.118 -10.091
    6GLY      N 8213  12.768   5.967 -10.220
    6GLY     HN 8214  12.726   5.877 -10.232
    6GLY     CA 8215  12.782   6.040 -10.343
    6GLY    HA1 8216  12.875   6.074 -10.341
    6GLY    HA2 8217  12.758   5.975 -10.414
    6GLY      C 8218  12.693   6.158 -10.361
    6GLY      O 8219  12.730   6.256 -10.425
    7VAL      N 8220  12.575   6.146 -10.298
    7VAL     HN 8221  12.550   6.063 -10.248
    7VAL     CA 8222  12.477   6.250 -10.298
    7VAL     HA 8223  12.528   6.345 -10.300
    7VAL     CB 8224  12.378   6.238 -10.410
    7VAL     HB 8225  12.291   6.301 -10.383
    7VAL   MCG1 8226  12.466   6.259 -10.551
    7VAL   MCG2 8227  12.394   6.318 -10.556
    7VAL    CG1 8228  12.428   6.286 -10.547
    7VAL   HG11 8229  12.520   6.232 -10.575
    7VAL   HG12 8230  12.350   6.267 -10.624
    7VAL   HG13 8231  12.449   6.395 -10.543
    7VAL   MCG1 8232  12.288   6.101 -10.448
    7VAL   MCG2 8233  12.360   6.071 -10.395
    7VAL    CG2 8234  12.327   6.093 -10.421
    7VAL   HG21 8235  12.234   6.090 -10.482
    7VAL   HG22 8236  12.404   6.029 -10.469
    7VAL   HG23 8237  12.304   6.053 -10.320
    7VAL      C 8238  12.401   6.235 -10.171
    7VAL      O 8239  12.401   6.134 -10.101
    8PRO      N 8240  12.339   6.336 -10.118
    8PRO     CD 8241  12.375   6.475 -10.143
    8PRO    HD1 8242  12.479   6.492 -10.105
    8PRO    HD2 8243  12.372   6.493 -10.253
    8PRO     CA 8244  12.236   6.329 -10.019
    8PRO     HA 8245  12.273   6.268  -9.937
    8PRO     CB 8246  12.203   6.471  -9.975
    8PRO    HB1 8247  12.092   6.488  -9.978
    8PRO    HB2 8248  12.236   6.488  -9.869
    8PRO     CG 8249  12.275   6.567 -10.070
    8PRO    HG1 8250  12.329   6.653 -10.014
    8PRO    HG2 8251  12.202   6.618 -10.144
    8PRO      C 8252  12.115   6.262 -10.073
    8PRO      O 8253  12.078   6.268 -10.190
    9GLY      N 8254  12.038   6.195  -9.985
    9GLY     HN 8255  12.066   6.184  -9.890
    9GLY     CA 8256  11.912   6.134 -10.017
    9GLY    HA1 8257  11.847   6.154  -9.936
    9GLY    HA2 8258  11.882   6.174 -10.110
    9GLY      C 8259  11.928   5.987 -10.031
    9GLY      O 8260  11.854   5.915 -10.097
   10VAL      N 8261  12.030   5.930  -9.964
   10VAL     HN 8262  12.090   5.980  -9.903
   10VAL     CA 8263  12.055   5.790  -9.980
   10VAL     HA 8264  12.010   5.761 -10.073
   10VAL     CB 8265  12.204   5.767  -9.986
   10VAL     HB 8266  12.224   5.658  -9.988
   10VAL   MCG1 8267  12.231   5.796 -10.150
   10VAL   MCG2 8268  12.269   5.868 -10.104
   10VAL    CG1 8269  12.248   5.829 -10.120
   10VAL   HG11 8270  12.216   5.764 -10.204
   10VAL   HG12 8271  12.202   5.929 -10.133
   10VAL   HG13 8272  12.358   5.840 -10.123
   10VAL   MCG1 8273  12.255   5.809  -9.832
   10VAL   MCG2 8274  12.309   5.858  -9.891
   10VAL    CG2 8275  12.278   5.830  -9.867
   10VAL   HG21 8276  12.237   5.792  -9.772
   10VAL   HG22 8277  12.386   5.805  -9.873
   10VAL   HG23 8278  12.267   5.941  -9.869
   10VAL      C 8279  11.995   5.708  -9.871
   10VAL      O 8280  11.970   5.749  -9.758
   11GLY      N 8281  11.945   5.589  -9.910
   11GLY     HN 8282  11.951   5.559 -10.005
   11GLY     CA 8283  11.880   5.497  -9.822
   11GLY    HA1 8284  11.918   5.398  -9.843
   11GLY    HA2 8285  11.895   5.531  -9.721
   11GLY      C 8286  11.734   5.502  -9.854
   11GLY      O 8287  11.685   5.598  -9.913
   12VAL      N 8288  11.657   5.400  -9.811
   12VAL     HN 8289  11.692   5.334  -9.745
   12VAL     CA 8290  11.523   5.377  -9.854
   12VAL     HA 8291  11.512   5.416  -9.954
   12VAL     CB 8292  11.496   5.229  -9.850
   12VAL     HB 8293  11.505   5.196  -9.745
   12VAL   MCG1 8294  11.367   5.135  -9.903
   12VAL   MCG2 8295  11.338   5.224  -9.907
   12VAL    CG1 8296  11.359   5.182  -9.902
   12VAL   HG11 8297  11.358   5.071  -9.911
   12VAL   HG12 8298  11.279   5.214  -9.833
   12VAL   HG13 8299  11.340   5.226 -10.002
   12VAL   MCG1 8300  11.617   5.195  -9.962
   12VAL   MCG2 8301  11.610   5.120  -9.908
   12VAL    CG2 8302  11.608   5.161  -9.931
   12VAL   HG21 8303  11.643   5.229 -10.012
   12VAL   HG22 8304  11.693   5.136  -9.864
   12VAL   HG23 8305  11.570   5.067  -9.977
   12VAL      C 8306  11.434   5.452  -9.761
   12VAL      O 8307  11.482   5.463  -9.648
   13PRO      N 8308  11.318   5.501  -9.793
   13PRO     CD 8309  11.281   5.528  -9.931
   13PRO    HD1 8310  11.376   5.556  -9.994
   13PRO    HD2 8311  11.233   5.433  -9.980
   13PRO     CA 8312  11.231   5.570  -9.702
   13PRO     HA 8313  11.287   5.653  -9.662
   13PRO     CB 8314  11.113   5.617  -9.786
   13PRO    HB1 8315  11.028   5.537  -9.794
   13PRO    HB2 8316  11.061   5.712  -9.742
   13PRO     CG 8317  11.182   5.644  -9.921
   13PRO    HG1 8318  11.235   5.748  -9.923
   13PRO    HG2 8319  11.106   5.646 -10.009
   13PRO      C 8320  11.178   5.493  -9.586
   13PRO      O 8321  11.187   5.371  -9.590
   14GLY      N 8322  11.141   5.564  -9.478
   14GLY     HN 8323  11.156   5.662  -9.474
   14GLY     CA 8324  11.078   5.512  -9.360
   14GLY    HA1 8325  11.140   5.435  -9.323
   14GLY    HA2 8326  11.063   5.593  -9.295
   14GLY      C 8327  10.946   5.453  -9.394
   14GLY      O 8328  10.891   5.486  -9.500
   15VAL      N 8329  10.890   5.373  -9.301
   15VAL     HN 8330  10.940   5.343  -9.220
   15VAL     CA 8331  10.755   5.328  -9.314
   15VAL     HA 8332  10.747   5.285  -9.413
   15VAL     CB 8333  10.707   5.227  -9.214
   15VAL     HB 8334  10.597   5.222  -9.228
   15VAL   MCG1 8335  10.730   5.077  -9.287
   15VAL   MCG2 8336  10.791   5.082  -9.216
   15VAL    CG1 8337  10.758   5.086  -9.250
   15VAL   HG11 8338  10.703   5.047  -9.337
   15VAL   HG12 8339  10.866   5.090  -9.274
   15VAL   HG13 8340  10.743   5.018  -9.164
   15VAL   MCG1 8341  10.705   5.226  -9.046
   15VAL   MCG2 8342  10.750   5.304  -9.071
   15VAL    CG2 8343  10.727   5.263  -9.066
   15VAL   HG21 8344  10.681   5.185  -9.001
   15VAL   HG22 8345  10.835   5.271  -9.042
   15VAL   HG23 8346  10.678   5.361  -9.044
   15VAL      C 8347  10.661   5.443  -9.307
   15VAL      O 8348  10.697   5.544  -9.246
   16GLY      N 8349  10.544   5.422  -9.370
   16GLY     HN 8350  10.525   5.333  -9.410
   16GLY     CA 8351  10.437   5.515  -9.389
   16GLY    HA1 8352  10.481   5.605  -9.393
   16GLY    HA2 8353  10.389   5.484  -9.472
   16GLY      C 8354  10.336   5.520  -9.280
   16GLY      O 8355  10.364   5.504  -9.161
   17VAL      N 8356  10.211   5.544  -9.323
   17VAL     HN 8357  10.191   5.552  -9.420
   17VAL     CA 8358  10.096   5.559  -9.239
   17VAL     HA 8359  10.133   5.596  -9.144
   17VAL     CB 8360  10.002   5.660  -9.298
   17VAL     HB 8361   9.983   5.630  -9.403
   17VAL   MCG1 8362   9.847   5.705  -9.252
   17VAL   MCG2 8363   9.871   5.634  -9.196
   17VAL    CG1 8364   9.866   5.669  -9.227
   17VAL   HG11 8365   9.805   5.751  -9.272
   17VAL   HG12 8366   9.811   5.573  -9.238
   17VAL   HG13 8367   9.880   5.690  -9.119
   17VAL   MCG1 8368  10.106   5.788  -9.331
   17VAL   MCG2 8369  10.041   5.822  -9.273
   17VAL    CG2 8370  10.070   5.798  -9.302
   17VAL   HG21 8371  10.160   5.795  -9.367
   17VAL   HG22 8372  10.000   5.874  -9.341
   17VAL   HG23 8373  10.102   5.828  -9.200
   17VAL      C 8374  10.031   5.428  -9.215
   17VAL      O 8375   9.989   5.364  -9.311
   18PRO      N 8376  10.008   5.371  -9.100
   18PRO     CD 8377  10.064   5.415  -8.973
   18PRO    HD1 8378  10.177   5.437  -8.985
   18PRO    HD2 8379  10.011   5.512  -8.938
   18PRO     CA 8380   9.921   5.260  -9.076
   18PRO     HA 8381   9.975   5.174  -9.113
   18PRO     CB 8382   9.904   5.244  -8.925
   18PRO    HB1 8383   9.812   5.304  -8.883
   18PRO    HB2 8384   9.885   5.133  -8.893
   18PRO     CG 8385  10.039   5.298  -8.876
   18PRO    HG1 8386  10.123   5.218  -8.881
   18PRO    HG2 8387  10.035   5.333  -8.765
   18PRO      C 8388   9.789   5.253  -9.145
   18PRO      O 8389   9.711   5.348  -9.140
   19GLY      N 8390   9.763   5.136  -9.207
   19GLY     HN 8391   9.828   5.061  -9.206
   19GLY     CA 8392   9.642   5.109  -9.279
   19GLY    HA1 8393   9.644   5.010  -9.296
   19GLY    HA2 8394   9.569   5.144  -9.221
   19GLY      C 8395   9.629   5.176  -9.411
   19GLY      O 8396   9.531   5.151  -9.481
   20VAL      N 8397   9.721   5.263  -9.456
   20VAL     HN 8398   9.801   5.285  -9.400
   20VAL     CA 8399   9.718   5.332  -9.581
   20VAL     HA 8400   9.615   5.335  -9.615
   20VAL     CB 8401   9.772   5.471  -9.564
   20VAL     HB 8402   9.874   5.464  -9.519
   20VAL   MCG1 8403   9.742   5.531  -9.718
   20VAL   MCG2 8404   9.822   5.569  -9.690
   20VAL    CG1 8405   9.782   5.546  -9.697
   20VAL   HG11 8406   9.694   5.522  -9.761
   20VAL   HG12 8407   9.783   5.656  -9.679
   20VAL   HG13 8408   9.874   5.517  -9.751
   20VAL   MCG1 8409   9.637   5.530  -9.483
   20VAL   MCG2 8410   9.711   5.556  -9.433
   20VAL    CG2 8411   9.679   5.540  -9.463
   20VAL   HG21 8412   9.573   5.527  -9.494
   20VAL   HG22 8413   9.692   5.495  -9.362
   20VAL   HG23 8414   9.702   5.648  -9.457
   20VAL      C 8415   9.801   5.263  -9.684
   20VAL      O 8416   9.909   5.214  -9.653
   21GLY      N 8417   9.760   5.258  -9.812
   21GLY     HN 8418   9.673   5.299  -9.836
   21GLY     CA 8419   9.824   5.200  -9.927
   21GLY    HA1 8420   9.779   5.243 -10.014
   21GLY    HA2 8421   9.930   5.217  -9.917
   21GLY      C 8422   9.797   5.054  -9.924
   21GLY      O 8423   9.752   5.003  -9.822
   22VAL      N 8424   9.822   4.980 -10.034
   22VAL     HN 8425   9.855   5.022 -10.118
   22VAL     CA 8426   9.804   4.838 -10.041
   22VAL     HA 8427   9.764   4.812  -9.944
   22VAL     CB 8428   9.706   4.787 -10.143
   22VAL     HB 8429   9.756   4.793 -10.242
   22VAL   MCG1 8430   9.641   4.633 -10.150
   22VAL   MCG2 8431   9.703   4.631 -10.080
   22VAL    CG1 8432   9.674   4.639 -10.116
   22VAL   HG11 8433   9.596   4.604 -10.188
   22VAL   HG12 8434   9.765   4.577 -10.129
   22VAL   HG13 8435   9.635   4.627 -10.013
   22VAL   MCG1 8436   9.558   4.857 -10.181
   22VAL   MCG2 8437   9.597   4.912 -10.116
   22VAL    CG2 8438   9.584   4.880 -10.148
   22VAL   HG21 8439   9.510   4.841 -10.222
   22VAL   HG22 8440   9.535   4.885 -10.048
   22VAL   HG23 8441   9.614   4.983 -10.178
   22VAL      C 8442   9.937   4.771 -10.049
   22VAL      O 8443  10.008   4.781 -10.149
   23PRO      N 8444   9.986   4.691  -9.959
   23PRO     CD 8445   9.920   4.650  -9.836
   23PRO    HD1 8446   9.904   4.741  -9.771
   23PRO    HD2 8447   9.820   4.604  -9.862
   23PRO     CA 8448  10.125   4.657  -9.952
   23PRO     HA 8449  10.183   4.747  -9.967
   23PRO     CB 8450  10.149   4.592  -9.816
   23PRO    HB1 8451  10.219   4.503  -9.825
   23PRO    HB2 8452  10.197   4.665  -9.744
   23PRO     CG 8453  10.011   4.548  -9.765
   23PRO    HG1 8454  10.002   4.553  -9.648
   23PRO    HG2 8455   9.985   4.437  -9.793
   23PRO      C 8456  10.160   4.560 -10.060
   23PRO      O 8457  10.087   4.464 -10.080
   24GLY      N 8458  10.276   4.583 -10.124
   24GLY     HN 8459  10.330   4.665 -10.105
   24GLY     CA 8460  10.333   4.496 -10.222
   24GLY    HA1 8461  10.429   4.526 -10.232
   24GLY    HA2 8462  10.317   4.403 -10.187
   24GLY      C 8463  10.271   4.503 -10.357
   24GLY      O 8464  10.312   4.432 -10.449
   25VAL      N 8465  10.172   4.591 -10.384
   25VAL     HN 8466  10.137   4.651 -10.313
   25VAL     CA 8467  10.110   4.607 -10.511
   25VAL     HA 8468  10.100   4.509 -10.557
   25VAL     CB 8469   9.976   4.664 -10.476
   25VAL     HB 8470   9.988   4.750 -10.407
   25VAL   MCG1 8471   9.925   4.736 -10.619
   25VAL   MCG2 8472   9.855   4.680 -10.592
   25VAL    CG1 8473   9.894   4.706 -10.599
   25VAL   HG11 8474   9.952   4.779 -10.661
   25VAL   HG12 8475   9.871   4.617 -10.662
   25VAL   HG13 8476   9.799   4.753 -10.568
   25VAL   MCG1 8477   9.915   4.554 -10.365
   25VAL   MCG2 8478   9.867   4.540 -10.445
   25VAL    CG2 8479   9.895   4.552 -10.408
   25VAL   HG21 8480   9.928   4.540 -10.303
   25VAL   HG22 8481   9.787   4.578 -10.409
   25VAL   HG23 8482   9.910   4.456 -10.462
   25VAL      C 8483  10.189   4.696 -10.600
   25VAL      O 8484  10.177   4.707 -10.722
   26GLY      N 8485  10.285   4.770 -10.541
   26GLY     HN 8486  10.292   4.774 -10.442
   26GLY     CA 8487  10.383   4.848 -10.610
   26GLY    HA1 8488  10.454   4.870 -10.541
   26GLY    HA2 8489  10.411   4.792 -10.689
   26GLY      C 8490  10.333   4.978 -10.664
   26GLY      O 8491  10.377   5.016 -10.772
   27VAL      N 8492  10.247   5.042 -10.583
   27VAL     HN 8493  10.217   5.002 -10.497
   27VAL     CA 8494  10.191   5.171 -10.612
   27VAL     HA 8495  10.195   5.183 -10.719
   27VAL     CB 8496  10.048   5.179 -10.567
   27VAL     HB 8497  10.043   5.150 -10.460
   27VAL   MCG1 8498  10.007   5.342 -10.559
   27VAL   MCG2 8499   9.943   5.301 -10.613
   27VAL    CG1 8500   9.978   5.315 -10.585
   27VAL   HG11 8501  10.033   5.394 -10.529
   27VAL   HG12 8502   9.976   5.342 -10.693
   27VAL   HG13 8503   9.874   5.310 -10.547
   27VAL   MCG1 8504   9.919   5.092 -10.629
   27VAL   MCG2 8505   9.994   5.065 -10.678
   27VAL    CG2 8506   9.961   5.083 -10.649
   27VAL   HG21 8507   9.855   5.089 -10.616
   27VAL   HG22 8508   9.965   5.110 -10.757
   27VAL   HG23 8509   9.996   4.979 -10.637
   27VAL      C 8510  10.271   5.280 -10.550
   27VAL      O 8511  10.331   5.247 -10.448
   28PRO      N 8512  10.288   5.395 -10.607
   28PRO     CD 8513  10.265   5.417 -10.749
   28PRO    HD1 8514  10.312   5.332 -10.808
   28PRO    HD2 8515  10.153   5.418 -10.769
   28PRO     CA 8516  10.378   5.494 -10.555
   28PRO     HA 8517  10.468   5.442 -10.522
   28PRO     CB 8518  10.406   5.599 -10.662
   28PRO    HB1 8519  10.371   5.702 -10.628
   28PRO    HB2 8520  10.518   5.607 -10.683
   28PRO     CG 8521  10.329   5.552 -10.786
   28PRO    HG1 8522  10.398   5.541 -10.874
   28PRO    HG2 8523  10.250   5.627 -10.815
   28PRO      C 8524  10.318   5.560 -10.436
   28PRO      O 8525  10.199   5.593 -10.444
   29GLY      N 8526  10.388   5.584 -10.324
   29GLY     HN 8527  10.486   5.566 -10.318
   29GLY     CA 8528  10.328   5.637 -10.205
   29GLY    HA1 8529  10.259   5.707 -10.236
   29GLY    HA2 8530  10.291   5.556 -10.153
   29GLY      C 8531  10.428   5.706 -10.118
   29GLY      O 8532  10.549   5.704 -10.138
   30VAL      N 8533  10.386   5.774 -10.009
   30VAL     HN 8534  10.289   5.783  -9.989
   30VAL     CA 8535  10.472   5.838  -9.914
   30VAL     HA 8536  10.557   5.875  -9.969
   30VAL     CB 8537  10.399   5.953  -9.851
   30VAL     HB 8538  10.338   5.914  -9.767
   30VAL   MCG1 8539  10.528   6.012  -9.761
   30VAL   MCG2 8540  10.505   6.080  -9.821
   30VAL    CG1 8541  10.511   6.042  -9.794
   30VAL   HG11 8542  10.564   5.988  -9.713
   30VAL   HG12 8543  10.584   6.068  -9.874
   30VAL   HG13 8544  10.468   6.135  -9.753
   30VAL   MCG1 8545  10.293   6.066  -9.916
   30VAL   MCG2 8546  10.313   6.007  -9.985
   30VAL    CG2 8547  10.308   6.033  -9.946
   30VAL   HG21 8548  10.262   6.119  -9.892
   30VAL   HG22 8549  10.366   6.071 -10.032
   30VAL   HG23 8550  10.226   5.967  -9.984
   30VAL      C 8551  10.518   5.730  -9.822
   30VAL      O 8552  10.446   5.692  -9.730
   31GLY      N 8553  10.638   5.670  -9.832
   31GLY     HN 8554  10.699   5.691  -9.908
   31GLY     CA 8555  10.692   5.574  -9.741
   31GLY    HA1 8556  10.791   5.572  -9.759
   31GLY    HA2 8557  10.663   5.604  -9.649
   31GLY      C 8558  10.641   5.435  -9.760
   31GLY      O 8559  10.551   5.417  -9.842
   32VAL      N 8560  10.700   5.338  -9.687
   32VAL     HN 8561  10.762   5.358  -9.612
   32VAL     CA 8562  10.675   5.200  -9.716
   32VAL     HA 8563  10.668   5.187  -9.823
   32VAL     CB 8564  10.791   5.126  -9.657
   32VAL     HB 8565  10.789   5.130  -9.546
   32VAL   MCG1 8566  10.749   4.966  -9.686
   32VAL   MCG2 8567  10.829   4.980  -9.732
   32VAL    CG1 8568  10.789   4.980  -9.706
   32VAL   HG11 8569  10.699   4.928  -9.667
   32VAL   HG12 8570  10.787   4.978  -9.818
   32VAL   HG13 8571  10.880   4.927  -9.671
   32VAL   MCG1 8572  10.904   5.200  -9.757
   32VAL   MCG2 8573  10.944   5.195  -9.673
   32VAL    CG2 8574  10.918   5.194  -9.712
   32VAL   HG21 8575  10.905   5.217  -9.820
   32VAL   HG22 8576  10.937   5.289  -9.658
   32VAL   HG23 8577  11.005   5.127  -9.700
   32VAL      C 8578  10.553   5.148  -9.649
   32VAL      O 8579  10.542   5.171  -9.529
   33PRO      N 8580  10.454   5.092  -9.713
   33PRO     CD 8581  10.463   5.058  -9.854
   33PRO    HD1 8582  10.472   5.155  -9.919
   33PRO    HD2 8583  10.558   4.993  -9.875
   33PRO     CA 8584  10.339   5.038  -9.647
   33PRO     HA 8585  10.304   5.109  -9.573
   33PRO     CB 8586  10.241   5.016  -9.763
   33PRO    HB1 8587  10.166   4.932  -9.740
   33PRO    HB2 8588  10.178   5.110  -9.784
   33PRO     CG 8589  10.333   4.981  -9.881
   33PRO    HG1 8590  10.286   5.012  -9.981
   33PRO    HG2 8591  10.352   4.868  -9.887
   33PRO      C 8592  10.363   4.907  -9.581
   33PRO      O 8593  10.471   4.849  -9.597
   34GLY      N 8594  10.261   4.855  -9.511
   34GLY     HN 8595  10.174   4.904  -9.502
   34GLY     CA 8596  10.266   4.729  -9.444
   34GLY    HA1 8597  10.179   4.685  -9.466
   34GLY    HA2 8598  10.349   4.685  -9.477
   34GLY      C 8599  10.276   4.733  -9.295
   34GLY      O 8600  10.285   4.631  -9.228
   35VAL      N 8601  10.281   4.857  -9.243
   35VAL     HN 8602  10.267   4.940  -9.297
   35VAL     CA 8603  10.308   4.874  -9.104
   35VAL     HA 8604  10.375   4.794  -9.075
   35VAL     CB 8605  10.378   5.006  -9.091
   35VAL     HB 8606  10.474   4.996  -9.146
   35VAL   MCG1 8607  10.330   5.154  -9.156
   35VAL   MCG2 8608  10.260   5.094  -9.172
   35VAL    CG1 8609  10.299   5.118  -9.161
   35VAL   HG11 8610  10.358   5.213  -9.160
   35VAL   HG12 8611  10.277   5.091  -9.266
   35VAL   HG13 8612  10.203   5.135  -9.108
   35VAL   MCG1 8613  10.430   5.089  -8.955
   35VAL   MCG2 8614  10.400   5.005  -8.925
   35VAL    CG2 8615  10.413   5.045  -8.947
   35VAL   HG21 8616  10.455   5.148  -8.944
   35VAL   HG22 8617  10.322   5.042  -8.883
   35VAL   HG23 8618  10.489   4.975  -8.906
   35VAL      C 8619  10.184   4.866  -9.016
   35VAL    OT1 8620  10.085   4.936  -9.034
   35VAL    OT2 8621  10.183   4.767  -8.918
   35VAL    HT2 8622  10.096   4.739  -8.888
    1GLY      N 8623  10.522   8.081   2.452
    1GLY    HT1 8624  10.499   8.136   2.372
    1GLY    HT2 8625  10.554   7.988   2.471
    1GLY     CA 8626  10.505   8.157   2.575
    1GLY    HA1 8627  10.470   8.259   2.552
    1GLY    HA2 8628  10.434   8.106   2.642
    1GLY      C 8629  10.641   8.161   2.635
    1GLY      O 8630  10.707   8.264   2.629
    2VAL      N 8631  10.691   8.053   2.699
    2VAL     HN 8632  10.640   7.967   2.696
    2VAL     CA 8633  10.812   8.042   2.774
    2VAL     HA 8634  10.815   8.131   2.836
    2VAL     CB 8635  10.818   7.923   2.865
    2VAL     HB 8636  10.812   7.827   2.810
    2VAL   MCG1 8637  10.932   7.895   2.986
    2VAL   MCG2 8638  10.964   7.967   2.936
    2VAL    CG1 8639  10.942   7.931   2.956
    2VAL   HG11 8640  10.936   7.852   3.035
    2VAL   HG12 8641  11.034   7.916   2.897
    2VAL   HG13 8642  10.947   8.030   3.006
    2VAL   MCG1 8643  10.707   7.917   2.992
    2VAL   MCG2 8644  10.672   7.977   2.929
    2VAL    CG2 8645  10.696   7.946   2.956
    2VAL   HG21 8646  10.705   7.885   3.048
    2VAL   HG22 8647  10.689   8.053   2.984
    2VAL   HG23 8648  10.603   7.917   2.902
    2VAL      C 8649  10.931   8.048   2.684
    2VAL      O 8650  10.936   7.955   2.605
    3PRO      N 8651  11.017   8.145   2.691
    3PRO     CD 8652  11.002   8.265   2.773
    3PRO    HD1 8653  10.900   8.317   2.750
    3PRO    HD2 8654  11.003   8.237   2.886
    3PRO     CA 8655  11.136   8.153   2.612
    3PRO     HA 8656  11.102   8.184   2.515
    3PRO     CB 8657  11.227   8.263   2.667
    3PRO    HB1 8658  11.308   8.223   2.742
    3PRO    HB2 8659  11.289   8.318   2.583
    3PRO     CG 8660  11.122   8.353   2.734
    3PRO    HG1 8661  11.090   8.434   2.664
    3PRO    HG2 8662  11.165   8.402   2.825
    3PRO      C 8663  11.213   8.028   2.585
    3PRO      O 8664  11.232   7.948   2.677
    4GLY      N 8665  11.249   8.009   2.457
    4GLY     HN 8666  11.228   8.078   2.388
    4GLY     CA 8667  11.317   7.895   2.405
    4GLY    HA1 8668  11.359   7.926   2.317
    4GLY    HA2 8669  11.381   7.865   2.479
    4GLY      C 8670  11.228   7.780   2.374
    4GLY      O 8671  11.230   7.724   2.264
    5VAL      N 8672  11.136   7.738   2.462
    5VAL     HN 8673  11.134   7.776   2.554
    5VAL     CA 8674  11.034   7.640   2.440
    5VAL     HA 8675  11.083   7.560   2.386
    5VAL     CB 8676  10.973   7.581   2.563
    5VAL     HB 8677  10.881   7.637   2.593
    5VAL   MCG1 8678  10.911   7.435   2.508
    5VAL   MCG2 8679  10.971   7.414   2.577
    5VAL    CG1 8680  10.943   7.432   2.543
    5VAL   HG11 8681  10.868   7.418   2.462
    5VAL   HG12 8682  11.035   7.377   2.517
    5VAL   HG13 8683  10.901   7.388   2.637
    5VAL   MCG1 8684  11.056   7.565   2.709
    5VAL   MCG2 8685  11.114   7.610   2.650
    5VAL    CG2 8686  11.080   7.587   2.674
    5VAL   HG21 8687  11.042   7.539   2.766
    5VAL   HG22 8688  11.172   7.534   2.641
    5VAL   HG23 8689  11.105   7.693   2.697
    5VAL      C 8690  10.922   7.687   2.354
    5VAL      O 8691  10.873   7.617   2.264
    6GLY      N 8692  10.886   7.816   2.367
    6GLY     HN 8693  10.920   7.872   2.442
    6GLY     CA 8694  10.798   7.880   2.275
    6GLY    HA1 8695  10.811   7.981   2.288
    6GLY    HA2 8696  10.822   7.843   2.182
    6GLY      C 8697  10.654   7.850   2.300
    6GLY      O 8698  10.566   7.878   2.220
    7VAL      N 8699  10.629   7.784   2.415
    7VAL     HN 8700  10.702   7.759   2.478
    7VAL     CA 8701  10.498   7.746   2.456
    7VAL     HA 8702  10.431   7.802   2.392
    7VAL     CB 8703  10.468   7.600   2.432
    7VAL     HB 8704  10.373   7.569   2.480
    7VAL   MCG1 8705  10.512   7.587   2.270
    7VAL   MCG2 8706  10.427   7.549   2.278
    7VAL    CG1 8707  10.469   7.569   2.281
    7VAL   HG11 8708  10.565   7.604   2.236
    7VAL   HG12 8709  10.460   7.460   2.265
    7VAL   HG13 8710  10.385   7.621   2.231
    7VAL   MCG1 8711  10.623   7.539   2.458
    7VAL   MCG2 8712  10.568   7.500   2.522
    7VAL    CG2 8713  10.589   7.523   2.487
    7VAL   HG21 8714  10.680   7.548   2.429
    7VAL   HG22 8715  10.606   7.550   2.594
    7VAL   HG23 8716  10.571   7.414   2.480
    7VAL      C 8717  10.475   7.795   2.594
    7VAL      O 8718  10.575   7.797   2.666
    8PRO      N 8719  10.360   7.836   2.639
    8PRO     CD 8720  10.246   7.870   2.555
    8PRO    HD1 8721  10.274   7.955   2.482
    8PRO    HD2 8722  10.214   7.778   2.493
    8PRO     CA 8723  10.331   7.842   2.779
    8PRO     HA 8724  10.419   7.876   2.832
    8PRO     CB 8725  10.214   7.940   2.781
    8PRO    HB1 8726  10.149   7.924   2.873
    8PRO    HB2 8727  10.251   8.047   2.785
    8PRO     CG 8728  10.135   7.913   2.652
    8PRO    HG1 8729  10.077   8.007   2.615
    8PRO    HG2 8730  10.054   7.831   2.666
    8PRO      C 8731  10.279   7.719   2.845
    8PRO      O 8732  10.235   7.626   2.777
    9GLY      N 8733  10.276   7.714   2.980
    9GLY     HN 8734  10.300   7.794   3.034
    9GLY     CA 8735  10.240   7.600   3.059
    9GLY    HA1 8736  10.213   7.637   3.151
    9GLY    HA2 8737  10.168   7.550   3.006
    9GLY      C 8738  10.354   7.506   3.080
    9GLY      O 8739  10.327   7.387   3.100
   10VAL      N 8740  10.479   7.552   3.060
   10VAL     HN 8741  10.494   7.646   3.030
   10VAL     CA 8742  10.599   7.477   3.078
   10VAL     HA 8743  10.585   7.387   3.019
   10VAL     CB 8744  10.715   7.552   3.019
   10VAL     HB 8745  10.719   7.650   3.071
   10VAL   MCG1 8746  10.848   7.450   3.008
   10VAL   MCG2 8747  10.870   7.514   3.072
   10VAL    CG1 8748  10.852   7.485   3.039
   10VAL   HG11 8749  10.862   7.397   2.972
   10VAL   HG12 8750  10.934   7.558   3.016
   10VAL   HG13 8751  10.864   7.452   3.144
   10VAL   MCG1 8752  10.731   7.604   2.860
   10VAL   MCG2 8753  10.648   7.561   2.865
   10VAL    CG2 8754  10.691   7.581   2.870
   10VAL   HG21 8755  10.777   7.636   2.827
   10VAL   HG22 8756  10.678   7.486   2.814
   10VAL   HG23 8757  10.599   7.643   2.858
   10VAL      C 8758  10.627   7.432   3.217
   10VAL      O 8759  10.662   7.508   3.307
   11GLY      N 8760  10.610   7.301   3.245
   11GLY     HN 8761  10.571   7.238   3.178
   11GLY     CA 8762  10.646   7.243   3.370
   11GLY    HA1 8763  10.658   7.140   3.353
   11GLY    HA2 8764  10.732   7.294   3.404
   11GLY      C 8765  10.538   7.262   3.471
   11GLY      O 8766  10.542   7.234   3.590
   12VAL      N 8767  10.428   7.326   3.426
   12VAL     HN 8768  10.423   7.353   3.330
   12VAL     CA 8769  10.311   7.363   3.500
   12VAL     HA 8770  10.346   7.385   3.600
   12VAL     CB 8771  10.248   7.487   3.445
   12VAL     HB 8772  10.221   7.465   3.339
   12VAL   MCG1 8773  10.129   7.505   3.562
   12VAL   MCG2 8774  10.091   7.536   3.482
   12VAL    CG1 8775  10.117   7.519   3.518
   12VAL   HG11 8776  10.126   7.492   3.626
   12VAL   HG12 8777  10.093   7.627   3.510
   12VAL   HG13 8778  10.033   7.461   3.474
   12VAL   MCG1 8779  10.369   7.597   3.408
   12VAL   MCG2 8780  10.321   7.634   3.478
   12VAL    CG2 8781  10.341   7.610   3.443
   12VAL   HG21 8782  10.417   7.598   3.364
   12VAL   HG22 8783  10.282   7.702   3.423
   12VAL   HG23 8784  10.391   7.620   3.541
   12VAL      C 8785  10.208   7.256   3.515
   12VAL      O 8786  10.167   7.199   3.413
   13PRO      N 8787  10.174   7.199   3.626
   13PRO     CD 8788  10.219   7.240   3.758
   13PRO    HD1 8789  10.331   7.211   3.774
   13PRO    HD2 8790  10.210   7.356   3.770
   13PRO     CA 8791  10.078   7.092   3.632
   13PRO     HA 8792  10.105   7.019   3.557
   13PRO     CB 8793  10.091   7.039   3.774
   13PRO    HB1 8794   9.993   6.990   3.811
   13PRO    HB2 8795  10.173   6.958   3.783
   13PRO     CG 8796  10.126   7.165   3.855
   13PRO    HG1 8797  10.178   7.140   3.956
   13PRO    HG2 8798  10.032   7.227   3.883
   13PRO      C 8799   9.941   7.141   3.602
   13PRO      O 8800   9.914   7.261   3.607
   14GLY      N 8801   9.847   7.048   3.574
   14GLY     HN 8802   9.878   6.955   3.554
   14GLY     CA 8803   9.705   7.057   3.567
   14GLY    HA1 8804   9.672   6.961   3.562
   14GLY    HA2 8805   9.677   7.111   3.648
   14GLY      C 8806   9.653   7.128   3.446
   14GLY      O 8807   9.533   7.147   3.430
   15VAL      N 8808   9.742   7.134   3.345
   15VAL     HN 8809   9.838   7.111   3.359
   15VAL     CA 8810   9.710   7.173   3.211
   15VAL     HA 8811   9.646   7.260   3.217
   15VAL     CB 8812   9.837   7.207   3.139
   15VAL     HB 8813   9.814   7.223   3.032
   15VAL   MCG1 8814   9.851   7.368   3.186
   15VAL   MCG2 8815   9.926   7.325   3.220
   15VAL    CG1 8816   9.886   7.340   3.200
   15VAL   HG11 8817   9.814   7.421   3.177
   15VAL   HG12 8818   9.895   7.330   3.310
   15VAL   HG13 8819   9.985   7.367   3.158
   15VAL   MCG1 8820   9.942   7.080   3.107
   15VAL   MCG2 8821   9.957   7.104   3.196
   15VAL    CG2 8822   9.944   7.097   3.151
   15VAL   HG21 8823   9.954   7.043   3.054
   15VAL   HG22 8824  10.042   7.143   3.177
   15VAL   HG23 8825   9.916   7.025   3.230
   15VAL      C 8826   9.638   7.065   3.137
   15VAL      O 8827   9.568   7.103   3.043
   16GLY      N 8828   9.635   6.938   3.180
   16GLY     HN 8829   9.696   6.905   3.251
   16GLY     CA 8830   9.544   6.841   3.127
   16GLY    HA1 8831   9.527   6.871   3.037
   16GLY    HA2 8832   9.590   6.757   3.139
   16GLY      C 8833   9.410   6.825   3.191
   16GLY      O 8834   9.326   6.750   3.142
   17VAL      N 8835   9.384   6.909   3.293
   17VAL     HN 8836   9.447   6.984   3.314
   17VAL     CA 8837   9.270   6.903   3.379
   17VAL     HA 8838   9.207   6.823   3.343
   17VAL     CB 8839   9.299   6.884   3.525
   17VAL     HB 8840   9.376   6.957   3.558
   17VAL   MCG1 8841   9.198   6.884   3.660
   17VAL   MCG2 8842   9.143   6.902   3.586
   17VAL    CG1 8843   9.177   6.893   3.618
   17VAL   HG11 8844   9.208   6.875   3.723
   17VAL   HG12 8845   9.130   6.993   3.611
   17VAL   HG13 8846   9.101   6.816   3.589
   17VAL   MCG1 8847   9.391   6.745   3.508
   17VAL   MCG2 8848   9.321   6.723   3.567
   17VAL    CG2 8849   9.353   6.741   3.537
   17VAL   HG21 8850   9.445   6.730   3.474
   17VAL   HG22 8851   9.379   6.719   3.643
   17VAL   HG23 8852   9.277   6.668   3.502
   17VAL      C 8853   9.196   7.031   3.365
   17VAL      O 8854   9.258   7.136   3.383
   18PRO      N 8855   9.069   7.038   3.339
   18PRO     CD 8856   8.986   6.927   3.294
   18PRO    HD1 8857   9.039   6.871   3.209
   18PRO    HD2 8858   8.970   6.853   3.381
   18PRO     CA 8859   9.017   7.166   3.297
   18PRO     HA 8860   9.097   7.221   3.249
   18PRO     CB 8861   8.903   7.129   3.203
   18PRO    HB1 8862   8.819   7.205   3.209
   18PRO    HB2 8863   8.938   7.127   3.096
   18PRO     CG 8864   8.854   6.990   3.247
   18PRO    HG1 8865   8.803   6.930   3.160
   18PRO    HG2 8866   8.773   6.995   3.332
   18PRO      C 8867   8.972   7.242   3.417
   18PRO      O 8868   8.903   7.189   3.504
   19GLY      N 8869   9.011   7.371   3.428
   19GLY     HN 8870   9.075   7.412   3.364
   19GLY     CA 8871   8.963   7.456   3.532
   19GLY    HA1 8872   8.996   7.550   3.509
   19GLY    HA2 8873   8.862   7.442   3.536
   19GLY      C 8874   9.018   7.421   3.667
   19GLY      O 8875   8.940   7.395   3.758
   20VAL      N 8876   9.150   7.425   3.692
   20VAL     HN 8877   9.213   7.460   3.623
   20VAL     CA 8878   9.216   7.383   3.812
   20VAL     HA 8879   9.147   7.316   3.861
   20VAL     CB 8880   9.346   7.311   3.792
   20VAL     HB 8881   9.404   7.370   3.718
   20VAL   MCG1 8882   9.462   7.328   3.912
   20VAL   MCG2 8883   9.428   7.242   3.921
   20VAL    CG1 8884   9.440   7.286   3.911
   20VAL   HG11 8885   9.502   7.377   3.930
   20VAL   HG12 8886   9.382   7.263   4.002
   20VAL   HG13 8887   9.508   7.201   3.888
[truncated: 182,162 more chars]
